# Supplementary material for: Occurrence and genetic diversity of prophage sequences identified in the genomes of L. casei group bacteria
Source: Sci Rep. 2023 May 26;13:8603. doi: 10.1038/s41598-023-35823-z (PMC10219966; doi:10.1038/s41598-023-35823-z)
Supplement: Supplementary file 1 — Supplementary Information 1. [file 41598_2023_35823_MOESM1_ESM.xlsx]

## Sheet: Sheet1
Additional file 1. List of phage sequences identified in bacterial genomes of L. casei group strains using the Phaster software.
Species	Strain	Accession number	Completness	Score	Region position	Region length [kb]	No. of proteins	GC %	Most common phage
Lacticaseibacillus casei	LC5	CP017065.1	intact	150	804657-845918	41.2	60	44.53	PHAGE_Lactob_Lrm1_NC_011104(34)
Lacticaseibacillus casei	LC5	CP017065.1	questionable	70	1132576-1172170	39.5	52	44.8	PHAGE_Lactob_PLE3_NC_031125(29)
Lacticaseibacillus casei	FAM 20446	VBSQ01000001.1	incomplete	30	128724-141903	13.1	8	47.23	PHAGE_Lactob_Sha1_NC_019489(2)
Lacticaseibacillus casei	FAM 20446	VBSQ01000011.1	incomplete	50	33616-75744	42.1	60	44.39	PHAGE_Lactob_PLE3_NC_031125(29)
Lacticaseibacillus casei	A2-362	AZOE01000021.1	incomplete	30	24230-38964	14.7	15	44.76	PHAGE_Lactob_Lc_Nu_NC_007501(3)
Lacticaseibacillus casei	A2-362	AZOE01000024.1	incomplete	30	783-22140	21.3	11	45.43	PHAGE_Bacill_BCJA1c_NC_006557(2)
Lacticaseibacillus casei	A2-362	AZOE01000045.1	incomplete	20	232-17999	17.7	19	46.38	PHAGE_Lactob_PLE2_NC_031036(17)
Lacticaseibacillus casei	A2-362	AZOE01000048.1	incomplete	50	1-16016	16	19	45.84	PHAGE_Lactob_PLE3_NC_031125(13)
Lacticaseibacillus casei	A2-362	AZOE01000006.1	incomplete	30	70445-100403	29.9	34	44.12	PHAGE_Lactob_PLE3_NC_031125(15)
Lacticaseibacillus casei	A2-362	AZOE01000052.1	incomplete	20	424-15220	14.7	24	42.97	PHAGE_Lactob_J_1_NC_022756(6)
Lacticaseibacillus casei	A2-362	AZOE01000008.1	incomplete	20	1-21542	21.5	27	44.88	PHAGE_Lactob_PL_1_NC_022757(9)
Lacticaseibacillus casei	MJA 12	MODS01000049.1	incomplete	60	2-11400	11.3	20	45.87	PHAGE_Lactob_iA2_NC_028830(19)
Lacticaseibacillus casei	MJA 12	MODS01000037.1	incomplete	50	46-5411	5.3	8	47.19	PHAGE_Bacter_Diva_NC_028788(3)
Lacticaseibacillus casei	MJA 12	MODS01000094.1	incomplete	20	10-27216	27.2	26	44.75	PHAGE_Lactob_iA2_NC_028830(4)
Lacticaseibacillus casei	867_LCAS	JUPZ01000058.1	incomplete	10	772-19361	18.5	22	42.15	PHAGE_Lactob_iA2_NC_028830(4)
Lacticaseibacillus casei	NBRC 101979	BJUH01000008.1	incomplete	60	24580-38752	14.1	18	45.04	PHAGE_Strept_315.2_NC_004585(3)
Lacticaseibacillus casei	NBRC 101979	BJUH01000024.1	incomplete	10	15242-39016	23.7	22	44.98	PHAGE_Lactob_PLE3_NC_031125(13)
Lacticaseibacillus casei	NBRC 101979	BJUH01000030.1	incomplete	30	22281-28555	6.2	9	46.95	PHAGE_Paenib_Shelly_NC_041909(4)
Lacticaseibacillus casei	DSM 20011	AZCO01000024.1	incomplete	20	447-19854	19.4	34	42.78	PHAGE_Lactob_iLp84_NC_028783(6)
Lacticaseibacillus casei	DSM 20011	AZCO01000059.1	incomplete	40	3-9487	9.4	10	46.21	PHAGE_Lactob_PLE3_NC_031125(3)
Lacticaseibacillus casei	BCRC 17487	VBWL01000037.1	incomplete	30	857-23189	22.3	38	43.92	PHAGE_Lactob_A2_NC_004112(15)
Lacticaseibacillus casei	BCRC 17487	VBWL01000049.1	incomplete	60	2-18720	18.7	32	44.94	PHAGE_Lactob_phiAT3_NC_005893(22)
Lacticaseibacillus casei	BCRC 17487	VBWL01000055.1	incomplete	60	2-17861	17.8	30	44.34	PHAGE_Lactob_phiAT3_NC_005893(25)
Lacticaseibacillus casei	UW4	AFYS01000044.1	incomplete	50	680-7412	6.7	11	41.78	PHAGE_Lactob_phiAT3_NC_005893(2)
Lacticaseibacillus casei	UW4	AFYS01000052.1	incomplete	50	89191-100780	11.5	14	46.19	PHAGE_Bacter_Diva_NC_028788(2)
Lacticaseibacillus casei	UW4	AFYS01000087.1	incomplete	20	1252-16892	15.6	33	44.2	PHAGE_Lactob_phiAT3_NC_005893(7)
Lacticaseibacillus casei	UW4	AFYS01000119.1	incomplete	40	537-8997	8.4	13	43.8	PHAGE_Lister_B025_NC_009812(7)
Lacticaseibacillus casei	A2-362	AFYM01000033.1	incomplete	20	83419-90331	6.9	14	40.29	PHAGE_Lactob_PLE3_NC_031125(7)
Lacticaseibacillus casei	A2-362	AFYM01000045.1	incomplete	20	1-26829	26.8	30	45.07	PHAGE_Lactob_PL_1_NC_022757(10)
Lacticaseibacillus casei	A2-362	AFYM01000129.1	incomplete	20	815-18580	17.7	20	46.38	PHAGE_Lactob_PLE2_NC_031036(17)
Lacticaseibacillus casei	A2-362	AFYM01000137.1	incomplete	20	634-17257	16.6	27	42.72	PHAGE_Lactob_J_1_NC_022756(7)
Lacticaseibacillus casei	A2-362	AFYM01000147.1	incomplete	40	1-14461	14.4	17	45.89	PHAGE_Lactob_PLE3_NC_031125(12)
Lacticaseibacillus casei	A2-362	AFYM01000155.1	incomplete	20	275-12113	11.8	25	44.03	PHAGE_Lactob_Lrm1_NC_011104(6)
Lacticaseibacillus casei	DSM 20011	BALS01000058.1	incomplete	30	117-15103	14.9	23	44.02	PHAGE_Lactob_A2_NC_004112(11)
Lacticaseibacillus casei	DSM 20011	BALS01000002.1	incomplete	50	88997-104249	15.2	13	45.46	PHAGE_Lactob_Lc_Nu_NC_007501(3)
Lacticaseibacillus casei	BCRC 80156	VBWM01000038.1	incomplete	30	426-22758	22.3	38	43.93	PHAGE_Lactob_A2_NC_004112(15)
Lacticaseibacillus casei	BCRC 80156	VBWM01000054.1	incomplete	60	2-17861	17.8	30	44.34	PHAGE_Lactob_phiAT3_NC_005893(25)
Lacticaseibacillus casei	UW1	JDWK01000011.1	incomplete	10	486-26971	26.4	29	45.03	PHAGE_Lactob_PLE3_NC_031125(18)
Lacticaseibacillus casei	DS1_13	QAZD01000045.1	incomplete	30	1-19463	19.4	33	43.7	PHAGE_Lactob_phiAT3_NC_005893(14)
Lacticaseibacillus casei	DS1_13	QAZD01000047.1	incomplete	60	51-18769	18.7	32	44.94	PHAGE_Lactob_phiAT3_NC_005893(22)
Lacticaseibacillus casei	GCRL	MODT01000030.1	incomplete	50	45-5410	5.3	8	47.2	PHAGE_Bacter_Diva_NC_028788(3)
Lacticaseibacillus casei	GCRL	MODT01000061.1	incomplete	30	1-30493	30.4	39	44.34	PHAGE_Lactob_iLp84_NC_028783(11)
Lacticaseibacillus casei	DS13_13	QAZE01000039.1	incomplete	30	284-22616	22.3	38	43.93	PHAGE_Lactob_A2_NC_004112(15)
Lacticaseibacillus casei	DS13_13	QAZE01000004.1	incomplete	40	1-18799	18.7	11	46.15	PHAGE_Lactob_Lc_Nu_NC_007501(3)
Lacticaseibacillus casei	L.cR4	JAAQWB010000002.1	incomplete	30	314809-334962	20.1	8	49.02	PHAGE_Lactob_PLE3_NC_031125(3)
Lacticaseibacillus casei	L.cR4	JAAQWB010000003.1	incomplete	40	103-10372	10.2	9	45.64	PHAGE_Lactob_Lc_Nu_NC_007501(5)
Lacticaseibacillus casei	L.cR4	JAAQWB010000004.1	incomplete	40	2118-25473	23.3	12	46.85	PHAGE_Lactob_Lc_Nu_NC_007501(4)
Lacticaseibacillus casei	L.cR4	JAAQWB010000004.1	incomplete	40	98384-123727	25.3	11	48.26	PHAGE_Bacill_AR9_NC_031039(2)
Lacticaseibacillus casei	L.cR4	JAAQWB010000011.1	incomplete	60	1734-14431	12.6	14	48.22	PHAGE_Lactob_Lrm1_NC_011104(3)
Lacticaseibacillus casei	DSM 20011	AP012544.1	incomplete	40	1307950-1333293	25.3	11	48.27	PHAGE_Bacill_AR9_NC_031039(2)
Lacticaseibacillus casei	DSM 20011	AP012544.1	incomplete	30	1822996-1843149	20.1	8	49.01	PHAGE_Lactob_PLE3_NC_031125(3)
Lacticaseibacillus casei	YNF-5	SDJZ01000003.1	incomplete	40	85559-104608	19	11	46.17	PHAGE_Lactob_PLE3_NC_031125(3)
Lacticaseibacillus casei	YNF-5	SDJZ01000083.1	incomplete	20	311-6607	6.2	13	45.82	PHAGE_Lactob_PLE2_NC_031036(2)
Lacticaseibacillus casei	YNF-5	SDJZ01000084.1	incomplete	20	1217-6616	5.4	6	44.74	PHAGE_Lactob_Lc_Nu_NC_007501(4)
Lacticaseibacillus casei	21/1	AFYK01000026.1	incomplete	30	31750-59110	27.3	12	46.75	PHAGE_Bacill_AR9_NC_031039(2)
Lacticaseibacillus casei	21/1	AFYK01000060.1	incomplete	60	392-22974	22.5	40	43.61	PHAGE_Lactob_CL2_NC_028835(4)
Lacticaseibacillus casei	FAM 20446	VBSQ01000010.1	intact	150	107-43125	43	52	45.23	PHAGE_Lactob_Lc_Nu_NC_007501(20)
Lacticaseibacillus casei	BIO5773	WBOC01000005.1	intact	150	266983-307476	40.4	53	44.43	PHAGE_Lactob_Lc_Nu_NC_007501(20)
Lacticaseibacillus casei	MJA 12	MODS01000088.1	intact	111	499-32524	32	44	44.9	PHAGE_Lactob_PLE2_NC_031036(38)
Lacticaseibacillus casei	NBRC 101979	BJUH01000003.1	intact	120	2-29224	29.2	32	44.56	PHAGE_Lactob_phig1e_NC_004305(7)
Lacticaseibacillus casei	NBRC 101979	BJUH01000006.1	intact	130	82206-106034	23.8	27	44.82	PHAGE_Lactob_Lc_Nu_NC_007501(20)
Lacticaseibacillus casei	BCRC 17487	VBWL01000003.1	intact	120	174-26811	26.6	24	43.49	PHAGE_Lactob_Lc_Nu_NC_007501(8)
Lacticaseibacillus casei	A2-362	AFYM01000050.1	intact	130	14363-39734	25.3	29	43.32	PHAGE_Lactob_Lc_Nu_NC_007501(10)
Lacticaseibacillus casei	DSM 20011	BALS01000063.1	intact	120	45-13404	13.3	15	42.14	PHAGE_Strept_Abc2_NC_013645(5)
Lacticaseibacillus casei	BCRC 80156	VBWM01000003.1	intact	120	174-26811	26.6	24	43.49	PHAGE_Lactob_Lc_Nu_NC_007501(8)
Lacticaseibacillus casei	DS1_13	QAZD01000003.1	intact	120	174-26811	26.6	24	43.49	PHAGE_Lactob_Lc_Nu_NC_007501(8)
Lacticaseibacillus casei	GCRL	MODT01000070.1	intact	100	94079-120136	26	33	45.43	PHAGE_Lactob_iA2_NC_028830(22)
Lacticaseibacillus casei	DS13_13	QAZE01000017.1	intact	140	3523-32261	28.7	49	44.89	PHAGE_Lactob_phiAT3_NC_005893(34)
Lacticaseibacillus casei	DS13_13	QAZE01000062.1	intact	100	3356-12449	9	13	41.51	PHAGE_Strept_YMC_2011_NC_018285(5)
Lacticaseibacillus casei	Z11	MPOP01000010.1	intact	122	17831-51697	33.8	49	45.31	PHAGE_Lactob_iA2_NC_028830(41)
Lacticaseibacillus casei	Z11	MPOP01000015.1	intact	150	3-45817	45.8	60	44.41	PHAGE_Lactob_phiAT3_NC_005893(22)
Lacticaseibacillus casei	Z11	MPOP01000020.1	intact	150	292-37315	37	54	44.06	PHAGE_Lactob_PL_1_NC_022757(37)
Lacticaseibacillus casei	L.cR4	JAAQWB010000012.1	intact	110	32125-72920	40.7	50	45.48	PHAGE_Lactob_phijl1_NC_006936(13)
Lacticaseibacillus casei	L.cR4	JAAQWB010000003.1	intact	150	248076-302863	54.7	63	45.36	PHAGE_Lactob_phiAT3_NC_005893(35)
Lacticaseibacillus casei	DSM 20011	AP012544.1	intact	150	361322-403785	42.4	58	45.13	PHAGE_Lactob_phiAT3_NC_005893(38)
Lacticaseibacillus casei	DSM 20011	AP012544.1	intact	150	654537-696363	41.8	64	44.89	PHAGE_Lactob_phiAT3_NC_005893(39)
Lacticaseibacillus casei	DSM 20011	AP012544.1	intact	150	714584-760602	46	62	44.57	PHAGE_Lactob_A2_NC_004112(17)
Lacticaseibacillus casei	DSM 20011	AP012544.1	intact	150	1418400-1454704	36.3	26	42.23	PHAGE_Lactob_Lc_Nu_NC_007501(9)
Lacticaseibacillus casei	DSM 20011	AP012545.1	intact	150	3396-26261	22.8	32	43.53	PHAGE_Bacter_Diva_NC_028788(2)
Lacticaseibacillus casei	21/1	AFYK01000070.1	intact	140	1-30886	30.8	46	44.93	PHAGE_Lactob_PL_1_NC_022757(14)
Lacticaseibacillus casei	A2-362	AZOE01000041.1	questionable	90	3-19145	19.1	23	46	PHAGE_Lactob_phijl1_NC_006936(14)
Lacticaseibacillus casei	MJA 12	MODS01000091.1	questionable	80	34236-47889	13.6	18	45.38	PHAGE_Entero_IME_EFm5_NC_028826(3)
Lacticaseibacillus casei	867_LCAS	JUPZ01000182.1	questionable	80	42994-57406	14.4	19	45.2	PHAGE_Staphy_phiPV83_NC_002486(2)
Lacticaseibacillus casei	N87	LCUN01000023.1	questionable	70	14616-48444	33.8	36	44.21	PHAGE_Lactob_phiAT3_NC_005893(6)
Lacticaseibacillus casei	UW4	AFYS01000056.1	questionable	75	183-43675	43.4	59	45.21	PHAGE_Lactob_PLE3_NC_031125(30)
Lacticaseibacillus casei	A2-362	AFYM01000031.1	questionable	90	2-20139	20.1	24	45.7	PHAGE_Lactob_phijl1_NC_006936(14)
Lacticaseibacillus casei	A2-362	AFYM01000144.1	questionable	70	210-20908	20.6	21	44.84	PHAGE_Lister_B025_NC_009812(8)
Lacticaseibacillus casei	UW1	JDWK01000062.1	questionable	70	1-16107	16.1	17	45.6	PHAGE_Lactob_CL1_NC_028888(11)
Lacticaseibacillus casei	CRF28	JDWL01000019.1	questionable	70	12739-28118	15.3	21	44.76	PHAGE_Lactob_Lrm1_NC_011104(3)
Lacticaseibacillus casei	CRF28	JDWL01000023.1	questionable	80	1-38683	38.6	55	45.02	PHAGE_Lactob_PLE3_NC_031125(32)
Lacticaseibacillus casei	GCRL	MODT01000073.1	questionable	80	34243-47896	13.6	18	45.36	PHAGE_Entero_IME_EFm5_NC_028826(3)
Lacticaseibacillus casei	GCRL	MODT01000051.1	questionable	90	3078-30089	27	30	45.15	PHAGE_Lactob_PLE3_NC_031125(18)
Lacticaseibacillus casei	B900021	LOJN01000199.1	questionable	70	40349-54743	14.3	17	44.72	PHAGE_Entero_IME_EFm5_NC_028826(3)
Lacticaseibacillus casei	L.cR4	JAAQWB010000011.1	questionable	90	107645-132637	24.9	30	45.46	PHAGE_Lister_B025_NC_009812(11)
Lacticaseibacillus casei	DSM 20011	AP012544.1	questionable	70	853915-869054	15.1	17	47.4	PHAGE_Lactob_J_1_NC_022756(3)
Lacticaseibacillus casei	DSM 20011	AP012544.1	questionable	80	2865522-2872848	7.3	10	45.48	PHAGE_Lactob_phiAT3_NC_005893(2)
Lacticaseibacillus casei	21/1	AFYK01000052.1	questionable	70	44973-61217	16.2	23	44.84	PHAGE_Entero_IME_EFm5_NC_028826(3)
Lacticaseibacillus chiayiensis	NCYUAS	MSSM01000014.1	incomplete	20	39194-50904	11.7	21	44.39	PHAGE_Lactob_PLE3_NC_031125(8)
Lacticaseibacillus chiayiensis	NCYUAS	MSSM01000036.1	incomplete	50	232-11283	11	15	45.33	PHAGE_Staphy_phiPV83_NC_002486(2)
Lacticaseibacillus chiayiensis	NCYUAS	MSSM01000067.1	incomplete	40	2-14259	14.2	12	44.34	PHAGE_Lactob_Lrm1_NC_011104(7)
Lacticaseibacillus chiayiensis	NCYUAS	MSSM01000002.1	questionable	90	2-23453	23.4	23	45.7	PHAGE_Lactob_phijl1_NC_006936(16)
Lacticaseibacillus chiayiensis	NCYUAS	MSSM01000064.1	questionable	70	174-11946	11.7	20	44.61	PHAGE_Lactob_Lrm1_NC_011104(13)
Lacticaseibacillus chiayiensis	BCRC 18859	NOXN01000018.1	questionable	80	325-23926	23.6	29	46.08	PHAGE_Entero_IME_EFm1_NC_024356(3)
Lacticaseibacillus paracasei	NSMJ15	CP049326.1	incomplete	40	21781-32655	10.8	13	43.95	PHAGE_Paenib_Shelly_NC_041909(4)
Lacticaseibacillus paracasei	UBLPC-87	JADDXY010000003.1	incomplete	20	1-24490	24.4	40	43.98	PHAGE_Lactob_PLE3_NC_031125(14)
Lacticaseibacillus paracasei	UBLPC-87	JADDXY010000008.1	incomplete	10	598674-612776	14.1	24	41.81	PHAGE_Lactob_iA2_NC_028830(3)
Lacticaseibacillus paracasei	NFFJ04	CP050500.1	incomplete	50	2032119-2087393	55.2	67	44.93	PHAGE_Lactob_PLE3_NC_031125(26)
Lacticaseibacillus paracasei	32G	AFYL01000012.1	incomplete	40	1055-35623	34.5	30	45.52	PHAGE_Lactob_iA2_NC_028830(4)
Lacticaseibacillus paracasei	32G	AFYL01000015.1	incomplete	50	154102-176087	21.9	16	45.7	PHAGE_Entero_IME_EF3_NC_023595(2)
Lacticaseibacillus paracasei	32G	AFYL01000017.1	incomplete	60	23058-40249	17.1	38	43.46	PHAGE_Lactob_iLp84_NC_028783(21)
Lacticaseibacillus paracasei	32G	AFYL01000018.1	incomplete	50	312-15837	15.5	21	44.04	PHAGE_Lister_B025_NC_009812(9)
Lacticaseibacillus paracasei	32G	AFYL01000022.1	incomplete	30	48933-75827	26.8	16	46.63	PHAGE_Bacill_AR9_NC_031039(2)
Lacticaseibacillus paracasei	32G	AFYL01000028.1	incomplete	40	908-20680	19.7	38	42.9	PHAGE_Lactob_CL2_NC_028835(12)
Lacticaseibacillus paracasei	NSMJ15	CP049324.1	intact	140	125066-157710	32.6	35	42.13	PHAGE_Lactob_Lc_Nu_NC_007501(11)
Lacticaseibacillus paracasei	NSMJ15	CP049324.1	intact	110	535246-591233	55.9	71	45.21	PHAGE_Lactob_PLE3_NC_031125(38)
Lacticaseibacillus paracasei	NSMJ15	CP049324.1	intact	140	828027-870302	42.2	62	43.6	PHAGE_Lactob_CL2_NC_028835(15)
Lacticaseibacillus paracasei	NSMJ15	CP049324.1	intact	150	2570063-2608549	38.4	56	44.67	PHAGE_Lactob_phiAT3_NC_005893(24)
Lacticaseibacillus paracasei	UBLPC-87	JADDXY010000010.1	questionable	80	199427-224133	24.7	29	45.89	PHAGE_Lactob_CL1_NC_028888(17)
Lacticaseibacillus paracasei	UBLPC-87	JADDXY010000008.1	questionable	70	842949-856962	14	19	45.27	PHAGE_Staphy_phiPV83_NC_002486(2)
Lacticaseibacillus paracasei	NFFJ04	CP050500.1	questionable	90	266530-291329	24.8	20	45.2	PHAGE_Lactob_phiAT3_NC_005893(5)
Lacticaseibacillus paracasei	NFFJ04	CP050500.1	questionable	80	713072-751993	38.9	53	45.37	PHAGE_Lactob_PLE2_NC_031036(21)
Lacticaseibacillus paracasei	NFFJ04	CP050500.1	questionable	80	827986-841763	13.7	18	45.17	PHAGE_Entero_IME_EFm5_NC_028826(3)
Lacticaseibacillus paracasei	NFFJ04	CP050500.1	questionable	70	2536539-2542610	6	8	45.32	PHAGE_Paenib_Xenia_NC_028837(2)
Lacticaseibacillus paracasei	NFFJ04	CP050502.1	questionable	80	33646-60316	26.6	24	43.88	PHAGE_Staphy_SPbeta_like_NC_029119(2)
Lacticaseibacillus paracasei	32G	AFYL01000027.1	questionable	90	1751-17814	16	20	45.95	PHAGE_Lactob_CL1_NC_028888(15)
Lacticaseibacillus paracasei	32G	AFYL01000038.1	questionable	70	44773-60803	16	22	44.72	PHAGE_Entero_IME_EFm1_NC_024356(3)
Lacticaseibacillus paracasei	HD1.7	CP025582.1	intact	140	518166-554307	36.1	47	44.45	PHAGE_Lactob_phiAT3_NC_005893(6)
Lacticaseibacillus paracasei	HD1.7	CP025582.1	intact	150	1941995-1983904	41.9	55	45.12	PHAGE_Lactob_J_1_NC_022756(33)
Lacticaseibacillus paracasei	HDS-01	CP026097.1	intact	140	518175-554311	36.1	44	44.44	PHAGE_Lactob_phiAT3_NC_005893(6)
Lacticaseibacillus paracasei	HDS-01	CP026097.1	intact	150	1941685-1983594	41.9	53	45.12	PHAGE_Lactob_J_1_NC_022756(31)
Lacticaseibacillus paracasei	HD1.7	CP025582.1	questionable	85	1170988-1217664	46.6	68	44.33	PHAGE_Lactob_PLE3_NC_031125(34)
Lacticaseibacillus paracasei	HD1.7	CP025582.1	questionable	70	2985617-2999361	13.7	19	45.01	PHAGE_Staphy_phiPV83_NC_002486(2)
Lacticaseibacillus paracasei	HDS-01	CP026097.1	questionable	82	1170669-1217347	46.6	68	44.33	PHAGE_Lactob_PLE3_NC_031125(33)
Lacticaseibacillus paracasei	HDS-01	CP026097.1	questionable	70	2985104-2999999	14.8	21	45.33	PHAGE_Staphy_phiPV83_NC_002486(2)
Lacticaseibacillus paracasei	525_LPAR	JVDQ01000031.1	incomplete	40	1357-17714	16.3	31	43.26	PHAGE_Lactob_CL1_NC_028888(4)
Lacticaseibacillus paracasei	525_LPAR	JVDQ01000092.1	incomplete	30	1-20564	20.5	40	43.06	PHAGE_Lactob_PLE3_NC_031125(12)
Lacticaseibacillus paracasei	FAM7821	LKGM01000012.1	incomplete	30	634-6908	6.2	9	46.95	PHAGE_Paenib_Shelly_NC_041909(4)
Lacticaseibacillus paracasei	362.501	CP002391.1	incomplete	50	1369557-1394866	25.3	26	45.83	PHAGE_Bacill_BCD7_NC_019515(2)
Lacticaseibacillus paracasei	Lpp230	ANKY01000047.1	incomplete	40	5764-31269	25.5	54	43.49	PHAGE_Lactob_PLE3_NC_031125(20)
Lacticaseibacillus paracasei	Lpp230	ANKY01000061.1	incomplete	50	15225-33509	18.2	24	44.35	PHAGE_Lactob_iLp1308_NC_028911(10)
Lacticaseibacillus paracasei	347-16	CP052065.1	incomplete	50	603069-613086	10	10	39.74	PHAGE_Paenib_Shelly_NC_041909(3)
Lacticaseibacillus paracasei	JS1	QHHM01000001.1	incomplete	60	1540284-1547044	6.7	8	45.45	PHAGE_Lactob_phiAT3_NC_005893(2)
Lacticaseibacillus paracasei	JS1	QHHM01000001.1	incomplete	40	2948946-2980515	31.5	29	45.48	PHAGE_Lactob_PL_1_NC_022757(11)
Lacticaseibacillus paracasei	KL1-Liu	JXNV01000029.1	incomplete	30	75724-89786	14	26	43.16	PHAGE_Lactob_iLp84_NC_028783(11)
Lacticaseibacillus paracasei	KL1-Liu	JXNV01000064.1	incomplete	50	2868-15823	12.9	21	43.84	PHAGE_Lactob_A2_NC_004112(9)
Lacticaseibacillus paracasei	Lpp7	ANJV01000001.1	incomplete	10	6134-15684	9.5	9	47.6	PHAGE_Bacill_G_NC_023719(2)
Lacticaseibacillus paracasei	Lpp7	ANJV01000070.1	incomplete	60	1605-10724	9.1	8	44.85	PHAGE_Lactob_J_1_NC_022756(7)
Lacticaseibacillus paracasei	Lpp7	ANJV01000077.1	incomplete	40	1458-10481	9	11	46.38	PHAGE_Entero_phiSHEF4_NC_042022(3)
Lacticaseibacillus paracasei	Lpp7	ANJV01000106.1	incomplete	10	427-8199	7.7	16	44.45	PHAGE_Lactob_PL_1_NC_022757(8)
Lacticaseibacillus paracasei	Lpp7	ANJV01000267.1	incomplete	60	392-2898	2.5	6	42.96	PHAGE_Lactob_Lc_Nu_NC_007501(5)
Lacticaseibacillus paracasei	IIA	CP014986.1	incomplete	60	827-16082	15.2	12	43.22	PHAGE_Bacter_Diva_NC_028788(2)
Lacticaseibacillus paracasei	1316.rep1_LPAR	JVUB01000062.1	incomplete	20	7067-30983	23.9	21	44.75	PHAGE_Lactob_iA2_NC_028830(4)
Lacticaseibacillus paracasei	1316.rep1_LPAR	JVUB01000014.1	incomplete	10	139-12071	11.9	23	42.24	PHAGE_Lactob_PLE3_NC_031125(12)
Lacticaseibacillus paracasei	Lpl14	ANKB01000062.1	incomplete	20	36-13836	13.8	25	44.13	PHAGE_Lactob_J_1_NC_022756(13)
Lacticaseibacillus paracasei	Lpl14	ANKB01000072.1	incomplete	10	409-10284	9.8	23	44.79	PHAGE_Lactob_PLE3_NC_031125(10)
Lacticaseibacillus paracasei	TD 62	CP044362.1	incomplete	60	1-15577	15.5	31	41.81	PHAGE_Staphy_SPbeta_like_NC_029119(2)
Lacticaseibacillus paracasei	NRIC	BAYO01000421.1	incomplete	20	20-7371	7.3	14	43.7	PHAGE_Lactob_PLE2_NC_031036(7)
Lacticaseibacillus paracasei	NRIC	BAYO01000264.1	incomplete	20	404-5484	5	8	46.25	PHAGE_Paenib_Shelly_NC_041909(4)
Lacticaseibacillus paracasei	ATCC 25302	PUFK01000002.1	incomplete	20	187-7443	7.2	9	43.92	PHAGE_Lactob_phijl1_NC_006936(2)
Lacticaseibacillus paracasei	ATCC 25302	PUFK01000099.1	incomplete	30	37642-62062	24.4	29	44.75	PHAGE_Lactob_iLp84_NC_028783(9)
Lacticaseibacillus paracasei	ATCC 25302	PUFK01000045.1	incomplete	40	2474-18403	15.9	29	43.7	PHAGE_Lactob_CL2_NC_028835(10)
Lacticaseibacillus paracasei	LC-Ikematsu	BDIT01000039.1	incomplete	30	18177-43767	25.5	31	44.77	PHAGE_Lactob_iLp84_NC_028783(16)
Lacticaseibacillus paracasei	LC-Ikematsu	BDIT01000071.1	incomplete	30	1-2872	2.8	7	43.45	PHAGE_Lactob_CL2_NC_028835(2)
Lacticaseibacillus paracasei	FAM8374	LKGO01000020.1	incomplete	10	1087-14863	13.7	23	42.69	PHAGE_Lactob_iA2_NC_028830(4)
Lacticaseibacillus paracasei	Lpp123	ANJW01000079.1	incomplete	40	1166-10661	9.4	15	45.11	PHAGE_Staphy_phiPV83_NC_002486(2)
Lacticaseibacillus paracasei	Lpp123	ANJW01001087.1	incomplete	40	549-5040	4.4	8	46.08	PHAGE_Bacter_Diva_NC_028788(2)
Lacticaseibacillus paracasei	UW4	AQVS01000003.1	incomplete	40	1404-37292	35.8	52	45.31	PHAGE_Lactob_PLE3_NC_031125(28)
Lacticaseibacillus paracasei	UW4	AQVS01000054.1	incomplete	20	1288-13555	12.2	29	43.44	PHAGE_Lactob_phiAT3_NC_005893(7)
Lacticaseibacillus paracasei	UW4	AQVS01000062.1	incomplete	40	1-10088	10	11	44.09	PHAGE_Lactob_Lc_Nu_NC_007501(4)
Lacticaseibacillus paracasei	Lpp46	ANMJ01000079.1	incomplete	30	365-4097	3.7	6	45.49	PHAGE_Lactob_CL2_NC_028835(2)
Lacticaseibacillus paracasei	TMW	CP016355.1	incomplete	60	670845-688729	17.8	19	43.61	PHAGE_Staphy_SPbeta_like_NC_029119(3)
Lacticaseibacillus paracasei	TMW	CP016355.1	incomplete	60	1518060-1550434	32.3	30	47.18	PHAGE_Staphy_SPbeta_like_NC_029119(3)
Lacticaseibacillus paracasei	Lpp37	ANKG01000023.1	incomplete	20	864-29378	28.5	35	45.81	PHAGE_Lactob_PLE3_NC_031125(29)
Lacticaseibacillus paracasei	Lpp37	ANKG01000034.1	incomplete	20	216-18659	18.4	21	45.17	PHAGE_Lactob_iA2_NC_028830(21)
Lacticaseibacillus paracasei	Lpp37	ANKG01000038.1	incomplete	20	216-18756	18.5	28	43.97	PHAGE_Lactob_PLE2_NC_031036(22)
Lacticaseibacillus paracasei	Lpp37	ANKG01000056.1	incomplete	20	86-17059	16.9	30	42.98	PHAGE_Lactob_PLE3_NC_031125(28)
Lacticaseibacillus paracasei	KMB_622	QMJV01000027.1	incomplete	50	2-17795	17.7	9	45.21	PHAGE_Lactob_Lj965_NC_005355(1)
Lacticaseibacillus paracasei	KMB_622	QMJV01000064.1	incomplete	40	2282-12378	10	16	43.96	PHAGE_Staphy_phiPV83_NC_002486(2)
Lacticaseibacillus paracasei	NBRC 15906	BJVO01000005.1	incomplete	10	261-17369	17.1	31	41.81	PHAGE_Lactob_PLE3_NC_031125(12)
Lacticaseibacillus paracasei	NBRC 15906	BJVO01000048.1	incomplete	20	54-14122	14	18	45.85	PHAGE_Lactob_PLE3_NC_031125(16)
Lacticaseibacillus paracasei	NBRC 15906	BJVO01000079.1	incomplete	40	1-5754	5.7	7	39.09	PHAGE_Lactob_phiAT3_NC_005893(2)
Lacticaseibacillus paracasei	CNCM	ANJX01000394.1	incomplete	30	2-17939	17.9	18	44.69	PHAGE_Lactob_Lc_Nu_NC_007501(5)
Lacticaseibacillus paracasei	CNCM	ANJX01000403.1	incomplete	30	472-14778	14.3	26	42.96	PHAGE_Lactob_iLp84_NC_028783(13)
Lacticaseibacillus paracasei	LPC37	PVOP01000114.1	incomplete	30	3-3190	3.1	6	44.1	PHAGE_Lactob_CL2_NC_028835(2)
Lacticaseibacillus paracasei	LPC37	PVOP01000107.1	incomplete	30	41481-63682	22.2	12	46.9	PHAGE_Bacill_AR9_NC_031039(2)
Lacticaseibacillus paracasei	SA5	VCMK01000002.1	incomplete	50	195913-218778	22.8	17	46.06	PHAGE_Lactoc_lato_NC_004746(2)
Lacticaseibacillus paracasei	SA5	VCMK01000005.1	incomplete	20	302-29964	29.6	37	45.38	PHAGE_Lactob_PLE3_NC_031125(23)
Lacticaseibacillus paracasei	SA5	VCMK01000018.1	incomplete	40	5395-28716	23.3	18	44.1	PHAGE_Staphy_SPbeta_like_NC_029119(2)
Lacticaseibacillus paracasei	SA5	VCMK01000034.1	incomplete	20	930-16287	15.3	34	43.64	PHAGE_Lactob_Lc_Nu_NC_007501(11)
Lacticaseibacillus paracasei	SA5	VCMK01000041.1	incomplete	20	197-11826	11.6	24	44.44	PHAGE_Lactob_PLE3_NC_031125(17)
Lacticaseibacillus paracasei	EG9	CP029546.1	incomplete	50	342628-354257	11.6	15	44.25	PHAGE_Bacill_G_NC_023719(2)
Lacticaseibacillus paracasei	EG9	CP029546.1	incomplete	50	1318460-1341608	23.1	24	46.5	PHAGE_Staphy_SPbeta_like_NC_029119(3)
Lacticaseibacillus paracasei	EG9	CP029546.1	incomplete	20	1986669-1994599	7.9	8	43.6	PHAGE_Entero_phi92_NC_023693(4)
Lacticaseibacillus paracasei	EG9	CP029546.1	incomplete	60	2589362-2598188	8.8	13	39.29	PHAGE_Lactob_phiAT3_NC_005893(2)
Lacticaseibacillus paracasei	EG9	CP029546.1	incomplete	60	2605588-2632301	26.7	12	44.39	PHAGE_Staphy_SPbeta_like_NC_029119(2)
Lacticaseibacillus paracasei	EG9	CP029546.1	incomplete	30	2749527-2755323	5.7	8	46.75	PHAGE_Bacill_G_NC_023719(4)
Lacticaseibacillus paracasei	Lp02	CP039709.1	incomplete	40	2930-8565	5.6	9	45.88	PHAGE_Paenib_Shelly_NC_041909(4)
Lacticaseibacillus paracasei	FAM18126	LKFN01000034.1	incomplete	30	10294-41602	31.3	27	44.78	PHAGE_Lactob_iA2_NC_028830(4)
Lacticaseibacillus paracasei	FAM18126	LKFN01000078.1	incomplete	30	65976-87030	21	21	47.09	PHAGE_Staphy_SPbeta_like_NC_029119(3)
Lacticaseibacillus paracasei	FAM18126	LKFN01000095.1	incomplete	50	27237-75777	48.5	58	45.17	PHAGE_Lactob_PLE3_NC_031125(23)
Lacticaseibacillus paracasei	FAM18172	LKFU01000049.1	incomplete	40	30074-53938	23.8	38	43.8	PHAGE_Lactob_iLp84_NC_028783(21)
Lacticaseibacillus paracasei	FAM18172	LKFU01000051.1	incomplete	20	496-12015	11.5	16	46.35	PHAGE_Lactob_PLE3_NC_031125(13)
Lacticaseibacillus paracasei	FAM18123	LKFL01000020.1	incomplete	20	1056-16563	15.5	25	42.83	PHAGE_Lactob_iA2_NC_028830(4)
Lacticaseibacillus paracasei	FAM18123	LKFL01000038.1	incomplete	60	191227-201392	10.1	15	45.41	PHAGE_Lactob_Lrm1_NC_011104(3)
Lacticaseibacillus paracasei	FAM18123	LKFL01000050.1	incomplete	30	3-3897	3.8	7	43.77	PHAGE_Lactob_Lc_Nu_NC_007501(3)
Lacticaseibacillus paracasei	FAM6161	LKGJ01000009.1	incomplete	30	634-6908	6.2	9	46.95	PHAGE_Paenib_Shelly_NC_041909(4)
Lacticaseibacillus paracasei	FAM8407	LKGP01000027.1	incomplete	30	239-4701	4.4	9	42.68	PHAGE_Lactob_phiAT3_NC_005893(3)
Lacticaseibacillus paracasei	FAM8407	LKGP01000038.1	incomplete	40	25440-46332	20.8	35	44.6	PHAGE_Lactob_iLp84_NC_028783(18)
Lacticaseibacillus paracasei	FAM8407	LKGP01000070.1	incomplete	60	113-12076	11.9	16	45.74	PHAGE_Lactob_Lrm1_NC_011104(3)
Lacticaseibacillus paracasei	Lpc10	CP029686.1	incomplete	50	95280-117280	22	25	45.49	PHAGE_Bacill_BCD7_NC_019515(2)
Lacticaseibacillus paracasei	Lpc10	CP029686.1	incomplete	50	385324-391567	6.2	8	42.91	PHAGE_Lactob_phiAT3_NC_005893(2)
Lacticaseibacillus paracasei	FAM18113	LKFI01000034.1	incomplete	40	1184-21066	19.8	15	45.61	PHAGE_Entero_IME_EF3_NC_023595(2)
Lacticaseibacillus paracasei	FAM18113	LKFI01000048.1	incomplete	40	1-7523	7.5	7	45.73	PHAGE_Lactob_Lc_Nu_NC_007501(5)
Lacticaseibacillus paracasei	FAM18113	LKFI01000061.1	incomplete	20	446-16230	15.7	28	42.89	PHAGE_Lactob_iLp84_NC_028783(13)
Lacticaseibacillus paracasei	UBLPC-35	RCFI01000003.1	incomplete	20	815158-839984	24.8	44	44.08	PHAGE_Lactob_PLE3_NC_031125(20)
Lacticaseibacillus paracasei	L9D	MBTZ01000076.1	incomplete	60	79-6122	6	13	43.76	PHAGE_Bacter_Diva_NC_028788(2)
Lacticaseibacillus paracasei	L9D	MBTZ01000138.1	incomplete	30	254-19240	18.9	40	43.74	PHAGE_Lactob_PLE3_NC_031125(17)
Lacticaseibacillus paracasei	FAM 3257	VBSW01000004.1	incomplete	20	254134-275116	20.9	25	44.24	PHAGE_Lactob_iA2_NC_028830(4)
Lacticaseibacillus paracasei	NTU	NPOB02000029.1	incomplete	20	1534641-1548579	13.9	21	43.15	PHAGE_Lactob_iA2_NC_028830(3)
Lacticaseibacillus paracasei	DmW_181	NDXH01000027.1	incomplete	30	13579-19853	6.2	9	46.96	PHAGE_Paenib_Shelly_NC_041909(4)
Lacticaseibacillus paracasei	DmW_181	NDXH01000072.1	incomplete	40	3-9227	9.2	10	44.85	PHAGE_Lactob_Lc_Nu_NC_007501(5)
Lacticaseibacillus paracasei	FAM10859	LKFC01000001.1	incomplete	60	405271-413784	8.5	11	45.25	PHAGE_Paenib_Shelly_NC_041909(4)
Lacticaseibacillus paracasei	FAM10859	LKFC01000001.1	incomplete	60	477470-488383	10.9	16	43.55	PHAGE_Bacill_G_NC_023719(2)
Lacticaseibacillus paracasei	FAM10859	LKFC01000010.1	incomplete	50	4445-28880	24.4	22	42.36	PHAGE_Staphy_SPbeta_like_NC_029119(2)
Lacticaseibacillus paracasei	Lpp48	ANLG01000088.1	incomplete	10	2-8072	8	10	42.1	PHAGE_Entero_phi92_NC_023693(4)
Lacticaseibacillus paracasei	Lpp48	ANLG01000330.1	incomplete	10	1-5743	5.7	14	41.09	PHAGE_Lactob_iLp84_NC_028783(9)
Lacticaseibacillus paracasei	Lpp48	ANLG01000793.1	incomplete	40	51-5746	5.6	8	46.47	PHAGE_Lactob_CL1_NC_028888(6)
Lacticaseibacillus paracasei	Lpp48	ANLG01000859.1	incomplete	20	106-12809	12.7	16	42.4	PHAGE_Lactob_PLE2_NC_031036(3)
Lacticaseibacillus paracasei	Lpp48	ANLG01000884.1	incomplete	10	887-6916	6	11	45.64	PHAGE_Lactob_iLp84_NC_028783(7)
Lacticaseibacillus paracasei	BM-LC14617	LTDP01000158.1	incomplete	20	213-19843	19.6	25	43.53	PHAGE_Lactob_PLE3_NC_031125(11)
Lacticaseibacillus paracasei	CRF28	AFYN01000009.1	incomplete	60	881-7154	6.2	9	46.91	PHAGE_Bacter_Diva_NC_028788(3)
Lacticaseibacillus paracasei	Lpp43	ANKI01000037.1	incomplete	30	17319-23593	6.2	9	46.95	PHAGE_Paenib_Shelly_NC_041909(4)
Lacticaseibacillus paracasei	Lpp43	ANKI01000080.1	incomplete	50	409-10387	9.9	12	39.74	PHAGE_Paenib_Shelly_NC_041909(3)
Lacticaseibacillus paracasei	FAM18101	LKFE01000007.1	incomplete	50	388-7424	7	14	39.65	PHAGE_Lactob_phiAT3_NC_005893(2)
Lacticaseibacillus paracasei	DTA83	QRBH01000013.1	incomplete	40	96243-141572	45.3	68	44.79	PHAGE_Lactob_PLE3_NC_031125(28)
Lacticaseibacillus paracasei	DTA83	QRBH01000014.1	incomplete	40	170901-179215	8.3	15	44.63	PHAGE_Staphy_phiPV83_NC_002486(2)
Lacticaseibacillus paracasei	UCD174	AFYQ01000017.1	incomplete	40	7616-32925	25.3	9	45.56	PHAGE_Lactob_phiAT3_NC_005893(4)
Lacticaseibacillus paracasei	UCD174	AFYQ01000018.1	incomplete	30	491-11523	11	21	44.95	PHAGE_Lactob_iA2_NC_028830(19)
Lacticaseibacillus paracasei	UCD174	AFYQ01000037.1	incomplete	50	253-20131	19.8	35	44.45	PHAGE_Lactob_A2_NC_004112(14)
Lacticaseibacillus paracasei	UCD174	AFYQ01000049.1	incomplete	20	1-8080	8	15	43.17	PHAGE_Lactob_PLE3_NC_031125(4)
Lacticaseibacillus paracasei	UCD174	AFYQ01000070.1	incomplete	50	1-13633	13.6	21	44.36	PHAGE_Lactob_Lrm1_NC_011104(10)
Lacticaseibacillus paracasei	UCD174	AFYQ01000072.1	incomplete	30	57-10034	9.9	24	45.55	PHAGE_Lactob_iLp84_NC_028783(10)
Lacticaseibacillus paracasei	UCD174	AFYQ01000073.1	incomplete	60	2-6373	6.3	12	42.15	PHAGE_Lactob_PLE3_NC_031125(2)
Lacticaseibacillus paracasei	844_LCAS	JUQW01000222.1	incomplete	10	45-27823	27.7	20	45.28	PHAGE_Lactob_iA2_NC_028830(4)
Lacticaseibacillus paracasei	844_LCAS	JUQW01000009.1	incomplete	60	48-10408	10.3	15	45.26	PHAGE_Lactob_Lrm1_NC_011104(3)
Lacticaseibacillus paracasei	844_LCAS	JUQW01000065.1	incomplete	10	136-12068	11.9	23	42.24	PHAGE_Lactob_PLE3_NC_031125(12)
Lacticaseibacillus paracasei	FAM6410	LKGL01000016.1	incomplete	20	1215-17114	15.9	30	43.34	PHAGE_Lactob_PLE3_NC_031125(4)
Lacticaseibacillus paracasei	FAM6410	LKGL01000066.1	incomplete	60	2765-9671	6.9	12	44.66	PHAGE_Lactob_phiAT3_NC_005893(2)
Lacticaseibacillus paracasei	Lpp125	ANKM01000003.1	incomplete	30	77-19963	19.8	32	44.05	PHAGE_Lactob_iLp84_NC_028783(7)
Lacticaseibacillus paracasei	Lpp125	ANKM01000060.1	incomplete	10	1695-18263	16.5	32	43.42	PHAGE_Lactob_PLE3_NC_031125(14)
Lacticaseibacillus paracasei	Lpp125	ANKM01000062.1	incomplete	20	72-17462	17.3	22	46.04	PHAGE_Lactob_PLE3_NC_031125(18)
Lacticaseibacillus paracasei	Lpp125	ANKM01000078.1	incomplete	10	228-12610	12.3	22	42.36	PHAGE_Lactob_iA2_NC_028830(4)
Lacticaseibacillus paracasei	FAM19404	LKFY01000022.1	incomplete	10	7670-37226	29.5	25	44.86	PHAGE_Lactob_iA2_NC_028830(4)
Lacticaseibacillus paracasei	ATCC 25302	GG670157.1	incomplete	40	79957-122851	42.8	28	42.53	PHAGE_Lactob_iLp84_NC_028783(10)
Lacticaseibacillus paracasei	ATCC 25302	GG670153.1	incomplete	20	204765-245723	40.9	25	41	PHAGE_Lactob_iA2_NC_028830(4)
Lacticaseibacillus paracasei	FAM18124	LKFM01000044.1	incomplete	10	6970-27682	20.7	25	44.28	PHAGE_Lactob_iA2_NC_028830(12)
Lacticaseibacillus paracasei	FAM18124	LKFM01000055.1	incomplete	40	67818-88983	21.1	10	46.29	PHAGE_Lactob_Lc_Nu_NC_007501(4)
Lacticaseibacillus paracasei	FAM18124	LKFM01000078.1	incomplete	40	1-47590	47.5	60	45.17	PHAGE_Lactob_PLE3_NC_031125(29)
Lacticaseibacillus paracasei	1316.rep2_LPAR	JVUA01000189.1	incomplete	10	2846-30636	27.7	20	45.27	PHAGE_Lactob_iA2_NC_028830(4)
Lacticaseibacillus paracasei	1316.rep2_LPAR	JVUA01000128.1	incomplete	10	45-11436	11.3	22	42.19	PHAGE_Lactob_PLE3_NC_031125(11)
Lacticaseibacillus paracasei	Lpp120	ANMK01000029.1	incomplete	60	2-22372	22.3	15	45.58	PHAGE_Lactob_phiAT3_NC_005893(4)
Lacticaseibacillus paracasei	Lpp120	ANMK01000029.1	incomplete	30	111318-130868	19.5	15	46.8	PHAGE_Bacill_AR9_NC_031039(2)
Lacticaseibacillus paracasei	INIA P272	CABFNE010000011.1	incomplete	20	2-7018	7	8	42.68	PHAGE_Entero_phi92_NC_023693(4)
Lacticaseibacillus paracasei	L32	SEMI01000001.1	incomplete	60	268739-301070	32.3	27	47.15	PHAGE_Staphy_SPbeta_like_NC_029119(3)
Lacticaseibacillus paracasei	L32	SEMI01000025.1	incomplete	20	25240-29679	4.4	7	46.89	PHAGE_Paenib_Shelly_NC_041909(4)
Lacticaseibacillus paracasei	Lbs2	JPKN03000269.1	incomplete	40	1453-6937	5.4	7	47.91	PHAGE_Lactob_iA2_NC_028830(6)
Lacticaseibacillus paracasei	FAM18133	LKFQ01000058.1	incomplete	20	1309-11473	10.1	21	44.36	PHAGE_Lactob_Lb338_1_NC_012530(7)
Lacticaseibacillus paracasei	FAM4067	LKGH01000008.1	incomplete	50	32513-54642	22.1	32	43.45	PHAGE_Lactob_phiAT3_NC_005893(5)
Lacticaseibacillus paracasei	FAM4067	LKGH01000011.1	incomplete	30	2904-10165	7.2	6	45.9	PHAGE_Lactoc_phiL47_NC_023574(2)
Lacticaseibacillus paracasei	FAM4067	LKGH01000014.1	incomplete	20	28-24379	24.3	31	43.33	PHAGE_Lactob_iLp84_NC_028783(11)
Lacticaseibacillus paracasei	FAM4067	LKGH01000014.1	incomplete	20	290976-305253	14.2	26	44.66	PHAGE_Lactob_J_1_NC_022756(15)
Lacticaseibacillus paracasei	D10-4	JAAFGQ010000023.1	incomplete	10	1-22735	22.7	20	44.63	PHAGE_Lactob_iA2_NC_028830(4)
Lacticaseibacillus paracasei	D10-4	JAAFGQ010000039.1	incomplete	20	1-12472	12.4	24	42.1	PHAGE_Lactob_PLE3_NC_031125(12)
Lacticaseibacillus paracasei	D10-4	JAAFGQ010000053.1	incomplete	60	65-10425	10.3	15	45.26	PHAGE_Lactob_Lrm1_NC_011104(3)
Lacticaseibacillus paracasei	INF	JXRK01000037.1	incomplete	20	2-18618	18.6	37	42.85	PHAGE_Lactob_PLE3_NC_031125(13)
Lacticaseibacillus paracasei	INF	JXRK01000093.1	incomplete	20	1046-6492	5.4	16	44.74	PHAGE_Lactob_phiAT3_NC_005893(6)
Lacticaseibacillus paracasei	FAM18157	LKFS01000026.1	incomplete	60	13213-38662	25.4	18	44.84	PHAGE_Entero_IME_EF3_NC_023595(2)
Lacticaseibacillus paracasei	FAM18157	LKFS01000071.1	incomplete	10	99-10867	10.7	22	43.28	PHAGE_Lactob_iLp84_NC_028783(7)
Lacticaseibacillus paracasei	Lpp74	ANJU01000023.1	incomplete	50	2-10682	10.6	18	45.33	PHAGE_Staphy_phiPV83_NC_002486(2)
Lacticaseibacillus paracasei	LMG	NIGW01000006.1	incomplete	30	131996-163513	31.5	26	44.92	PHAGE_Lactob_iA2_NC_028830(4)
Lacticaseibacillus paracasei	LMG	NIGW01000007.1	incomplete	40	50204-98838	48.6	63	45.23	PHAGE_Lactob_PLE3_NC_031125(26)
Lacticaseibacillus paracasei	FAM18121	LKFK01000003.1	incomplete	50	1-7599	7.5	9	46.31	PHAGE_Bacill_G_NC_023719(2)
Lacticaseibacillus paracasei	FAM18121	LKFK01000013.1	incomplete	40	459668-469719	10	14	47.09	PHAGE_Paenib_Shelly_NC_041909(4)
Lacticaseibacillus paracasei	FAM6165	LKGK01000079.1	incomplete	30	1-15933	15.9	33	44.07	PHAGE_Lactob_phiAT3_NC_005893(12)
Lacticaseibacillus paracasei	FAM6165	LKGK01000080.1	incomplete	20	1-24852	24.8	31	44.3	PHAGE_Lactob_PL_1_NC_022757(8)
Lacticaseibacillus paracasei	Lpp14	ANJZ01000124.1	incomplete	30	234-13736	13.5	21	42.09	PHAGE_Lactob_iLp84_NC_028783(14)
Lacticaseibacillus paracasei	Lpp14	ANJZ01000167.1	incomplete	30	95-18481	18.3	34	43.83	PHAGE_Lactob_A2_NC_004112(14)
Lacticaseibacillus paracasei	Lpp14	ANJZ01000364.1	incomplete	40	3638-21195	17.5	12	45.82	PHAGE_Lactob_Lc_Nu_NC_007501(3)
Lacticaseibacillus paracasei	VA02-1AN	JAAJBK010000004.1	incomplete	30	131416-161975	30.5	26	44.73	PHAGE_Lactob_iA2_NC_028830(4)
Lacticaseibacillus paracasei	FAM22280	LKGD01000037.1	incomplete	10	14177-39819	25.6	29	44.18	PHAGE_Lactob_PLE3_NC_031125(14)
Lacticaseibacillus paracasei	NBRC 15889	BJVL01000013.1	incomplete	30	32507-59377	26.8	30	45.44	PHAGE_Lactob_iLp84_NC_028783(10)
Lacticaseibacillus paracasei	NBRC 15889	BJVL01000041.1	incomplete	10	410-19847	19.4	22	44.33	PHAGE_Lactob_iA2_NC_028830(4)
Lacticaseibacillus paracasei	NBRC 15889	BJVL01000050.1	incomplete	40	53-14994	14.9	27	43.49	PHAGE_Lactob_CL2_NC_028835(10)
Lacticaseibacillus paracasei	W56	HE970764.1	incomplete	30	1559082-1576696	17.6	14	46.55	PHAGE_Bacill_AR9_NC_031039(2)
Lacticaseibacillus paracasei	DPC6800	LNQD01000021.1	incomplete	50	3-5156	5.1	8	46.24	PHAGE_Bacter_Diva_NC_028788(3)
Lacticaseibacillus paracasei	DPC6800	LNQD01000022.1	incomplete	50	561-23414	22.8	17	46.05	PHAGE_Lactoc_lato_NC_004746(2)
Lacticaseibacillus paracasei	DPC6800	LNQD01000025.1	incomplete	60	1510-17694	16.1	30	44.58	PHAGE_Lactob_PLE3_NC_031125(18)
Lacticaseibacillus paracasei	DPC6800	LNQD01000031.1	incomplete	10	409-13114	12.7	28	43.56	PHAGE_Lactob_J_1_NC_022756(8)
Lacticaseibacillus paracasei	DPC6800	LNQD01000039.1	incomplete	20	727-13763	13	23	42.69	PHAGE_Lactob_Lrm1_NC_011104(6)
Lacticaseibacillus paracasei	Lpp22	ANMI01000036.1	incomplete	20	1-19298	19.2	20	45.89	PHAGE_Lactob_PLE3_NC_031125(18)
Lacticaseibacillus paracasei	Lpp22	ANMI01000047.1	incomplete	20	5-15571	15.5	21	43.8	PHAGE_Lactob_iLp84_NC_028783(4)
Lacticaseibacillus paracasei	Lpp22	ANMI01000070.1	incomplete	40	10-22333	22.3	35	43.98	PHAGE_Lactob_iLp84_NC_028783(10)
Lacticaseibacillus paracasei	Lpp71	ANKD01000101.1	incomplete	10	2584-17477	14.8	30	43.96	PHAGE_Lactob_iLp84_NC_028783(9)
Lacticaseibacillus paracasei	s-16	JACEIM010000039.1	incomplete	40	1-20661	20.6	32	43.68	PHAGE_Lactob_A2_NC_004112(12)
Lacticaseibacillus paracasei	s-16	JACEIM010000047.1	incomplete	60	84-16623	16.5	21	46.95	PHAGE_Lactob_phijl1_NC_006936(15)
Lacticaseibacillus paracasei	s-16	JACEIM010000051.1	incomplete	20	319-14296	13.9	31	43.51	PHAGE_Lactob_J_1_NC_022756(10)
Lacticaseibacillus paracasei	FAM18108	LKFG01000018.1	incomplete	30	1214-17558	16.3	32	43.23	PHAGE_Lactob_iA2_NC_028830(3)
Lacticaseibacillus paracasei	FAM18108	LKFG01000068.1	incomplete	20	13513-24018	10.5	20	42.89	PHAGE_Lactob_Lb338_1_NC_012530(2)
Lacticaseibacillus paracasei	CACC 566	CP048003.1	incomplete	20	1-20914	20.9	30	44.04	PHAGE_Lactob_iA2_NC_028830(15)
Lacticaseibacillus paracasei	CACC 566	CP048003.1	incomplete	50	345098-355076	9.9	10	39.74	PHAGE_Paenib_Shelly_NC_041909(3)
Lacticaseibacillus paracasei	Lpp225	ANMM01000029.1	incomplete	40	1-29369	29.3	47	45.11	PHAGE_Lactob_PLE3_NC_031125(28)
Lacticaseibacillus paracasei	DSM 5622	AZGH01000015.1	incomplete	30	29292-56676	27.3	26	45.88	PHAGE_Lactob_iLp84_NC_028783(9)
Lacticaseibacillus paracasei	DSM 5622	AZGH01000048.1	incomplete	50	2178-15637	13.4	18	47.79	PHAGE_Lactob_phijl1_NC_006936(14)
Lacticaseibacillus paracasei	DSM 5622	AZGH01000057.1	incomplete	20	76-12050	11.9	24	43.55	PHAGE_Lactob_CL2_NC_028835(10)
Lacticaseibacillus paracasei	FAM22279	LKGC01000103.1	incomplete	20	156-13962	13.8	29	44.45	PHAGE_Lactob_iLp84_NC_028783(16)
Lacticaseibacillus paracasei	FAM22279	LKGC01000106.1	incomplete	40	1-6024	6	8	45.72	PHAGE_Lactob_Lc_Nu_NC_007501(4)
Lacticaseibacillus paracasei	DUP 13076	PKQJ01000006.1	incomplete	20	1-26349	26.3	26	44.5	PHAGE_Lactob_iA2_NC_028830(4)
Lacticaseibacillus paracasei	T71499	AFYP01000006.1	incomplete	40	3-5239	5.2	9	42.91	PHAGE_Entero_N15_NC_001901(2)
Lacticaseibacillus paracasei	T71499	AFYP01000010.1	incomplete	30	70107-100742	30.6	26	44.89	PHAGE_Lactob_iA2_NC_028830(4)
Lacticaseibacillus paracasei	T71499	AFYP01000011.1	incomplete	40	29-3593	3.5	7	44.24	PHAGE_Bacter_Diva_NC_028788(2)
Lacticaseibacillus paracasei	Lpc-37	AFYU01000114.1	incomplete	30	3-3190	3.1	6	44.1	PHAGE_Lactob_CL2_NC_028835(2)
Lacticaseibacillus paracasei	Lpc-37	AFYU01000142.1	incomplete	30	41481-63682	22.2	12	46.9	PHAGE_Bacill_AR9_NC_031039(2)
Lacticaseibacillus paracasei	LC355	CP029536.1	incomplete	60	1605056-1612541	7.4	12	44.47	PHAGE_Bacter_Diva_NC_028788(2)
Lacticaseibacillus paracasei	LC355	CP029536.1	incomplete	60	1669208-1681310	12.1	17	45.07	PHAGE_Paenib_Shelly_NC_041909(4)
Lacticaseibacillus paracasei	LC355	CP029536.1	incomplete	40	3019731-3025595	5.8	6	41.88	PHAGE_Lactob_phiAT3_NC_005893(2)
Lacticaseibacillus paracasei	LC355	CP029538.1	incomplete	60	3881-26682	22.8	23	43.54	PHAGE_Bacill_SPbeta_NC_001884(2)
Lacticaseibacillus paracasei	10266	CP031785.1	incomplete	60	611570-630575	19	18	41.49	PHAGE_Staphy_SPbeta_like_NC_029119(2)
Lacticaseibacillus paracasei	FAM18129	LKFO01000024.1	incomplete	40	1-14337	14.3	27	43.38	PHAGE_Lactob_iA2_NC_028830(3)
Lacticaseibacillus paracasei	FAM18129	LKFO01000049.1	incomplete	10	6968-27680	20.7	25	44.28	PHAGE_Lactob_iA2_NC_028830(12)
Lacticaseibacillus paracasei	DTA81	JAAVWK010000001.1	incomplete	50	2478799-2501229	22.4	34	43.1	PHAGE_Lactob_phiAT3_NC_005893(6)
Lacticaseibacillus paracasei	DTA81	JAAVWK010000004.1	incomplete	40	457-9139	8.6	13	41.25	PHAGE_Entero_N15_NC_001901(2)
Lacticaseibacillus paracasei	FAM18119	LKFJ01000030.1	incomplete	40	4532-37385	32.8	34	44.9	PHAGE_Lactob_PLE2_NC_031036(25)
Lacticaseibacillus paracasei	FAM18119	LKFJ01000031.1	incomplete	10	177-11354	11.1	23	42.73	PHAGE_Lactob_iA2_NC_028830(14)
Lacticaseibacillus paracasei	FAM18119	LKFJ01000057.1	incomplete	40	1-46197	46.1	53	45.46	PHAGE_Lactob_PLE3_NC_031125(27)
Lacticaseibacillus paracasei	DSM 20258	AYYJ01000005.1	incomplete	10	18504-37116	18.6	29	42.21	PHAGE_Lactob_PLE3_NC_031125(12)
Lacticaseibacillus paracasei	FAM22276	LKFZ01000014.1	incomplete	30	454-16353	15.9	30	43.35	PHAGE_Lactob_CL1_NC_028888(4)
Lacticaseibacillus paracasei	FAM22276	LKFZ01000020.1	incomplete	30	3-5954	5.9	7	47.68	PHAGE_Paenib_Shelly_NC_041909(4)
Lacticaseibacillus paracasei	LactoQK	VTDA01000022.1	incomplete	30	37013-43287	6.2	9	46.95	PHAGE_Paenib_Shelly_NC_041909(4)
Lacticaseibacillus paracasei	DTA72	WUJH01000020.1	incomplete	50	103-9211	9.1	9	47.09	PHAGE_Lactob_iA2_NC_028830(7)
Lacticaseibacillus paracasei	DTA72	WUJH01000023.1	incomplete	60	20675-56518	35.8	52	44.48	PHAGE_Lactob_PLE3_NC_031125(24)
Lacticaseibacillus paracasei	DTA72	WUJH01000025.1	incomplete	60	7320-10856	3.5	6	51.46	PHAGE_Lactob_phiAT3_NC_005893(2)
Lacticaseibacillus paracasei	DTA72	WUJH01000050.1	incomplete	10	962-12077	11.1	21	42.64	PHAGE_Lactob_iA2_NC_028830(3)
Lacticaseibacillus paracasei	DTA72	WUJH01000081.1	incomplete	30	384-14520	14.1	25	45.11	PHAGE_Lactob_Lb338_1_NC_012530(4)
Lacticaseibacillus paracasei	DTA72	WUJH01000094.1	incomplete	20	1-16004	16	24	44.05	PHAGE_Lactob_J_1_NC_022756(14)
Lacticaseibacillus paracasei	DTA72	WUJH01000097.1	incomplete	30	350-3763	3.4	6	45.49	PHAGE_Lactob_CL2_NC_028835(2)
Lacticaseibacillus paracasei	RI-195	MKGA01000069.1	incomplete	30	41-12114	12	21	43.78	PHAGE_Lactob_CL2_NC_028835(11)
Lacticaseibacillus paracasei	RI-195	MKGA01000086.1	incomplete	20	852-24076	23.2	27	44.25	PHAGE_Lactob_iLp84_NC_028783(19)
Lacticaseibacillus paracasei	ATCC 334	CP000424.1	incomplete	60	3846-28965	25.1	25	41.97	PHAGE_Staphy_SPbeta_like_NC_029119(2)
Lacticaseibacillus paracasei	N1115	CP007122.1	incomplete	40	1372319-1391318	19	21	46.91	PHAGE_Staphy_SPbeta_like_NC_029119(3)
Lacticaseibacillus paracasei	N1115	CP007125.1	incomplete	30	7267-13312	6	10	41.33	PHAGE_Entero_EF62phi_NC_017732(2)
Lacticaseibacillus paracasei	JCM 8130	AP012541.1	incomplete	50	357262-367376	10.1	8	45.65	PHAGE_Ralsto_RSA1_NC_009382(1)
Lacticaseibacillus paracasei	BIO5452	WBNY01000022.1	incomplete	20	22431-39338	16.9	24	43.32	PHAGE_Lactob_iLp84_NC_028783(4)
Lacticaseibacillus paracasei	BIO5452	WBNY01000028.1	incomplete	60	867-10236	9.3	10	39.38	PHAGE_Lactob_phiAT3_NC_005893(2)
Lacticaseibacillus paracasei	BIO5452	WBNY01000005.1	incomplete	20	248-14597	14.3	22	43.77	PHAGE_Lactob_Lb338_1_NC_012530(6)
Lacticaseibacillus paracasei	NRIC 1917	BAYN01000055.1	incomplete	60	84-36005	35.9	44	46.12	PHAGE_Lactob_PLE2_NC_031036(15)
Lacticaseibacillus paracasei	NRIC 1917	BAYN01000046.1	incomplete	10	800-19626	18.8	33	43.32	PHAGE_Lactob_PLE3_NC_031125(11)
Lacticaseibacillus paracasei	NRIC 1917	BAYN01000043.1	incomplete	10	186734-212117	25.3	22	44.47	PHAGE_Lactob_iA2_NC_028830(7)
Lacticaseibacillus paracasei	NRIC 644	BAYM01000244.1	incomplete	10	431-26102	25.6	23	44.49	PHAGE_Lactob_iA2_NC_028830(7)
Lacticaseibacillus paracasei	NRIC 644	BAYM01000080.1	incomplete	60	80-36001	35.9	44	46.12	PHAGE_Lactob_PLE2_NC_031036(15)
Lacticaseibacillus paracasei	NRIC 644	BAYM01000009.1	incomplete	10	103038-121864	18.8	34	43.32	PHAGE_Lactob_PLE3_NC_031125(12)
Lacticaseibacillus paracasei	KMB_598	QMJF01000029.1	incomplete	20	37870-42950	5	8	46.15	PHAGE_Paenib_Shelly_NC_041909(4)
Lacticaseibacillus paracasei	W14	MWVE01000013.1	incomplete	10	253-28804	28.5	24	45	PHAGE_Lactob_iA2_NC_028830(4)
Lacticaseibacillus paracasei	W14	MWVE01000032.1	incomplete	20	1-11193	11.1	25	44.97	PHAGE_Lactob_iLp84_NC_028783(12)
Lacticaseibacillus paracasei	CNCM	ANLE01000112.1	incomplete	40	624-5192	4.5	7	46.12	PHAGE_Bacter_Diva_NC_028788(2)
Lacticaseibacillus paracasei	CNCM	ANLE01000153.1	incomplete	50	1-27114	27.1	46	43.63	PHAGE_Lactob_PLE3_NC_031125(22)
Lacticaseibacillus paracasei	B3	NXES01000022.1	incomplete	30	831-7105	6.2	9	46.96	PHAGE_Paenib_Shelly_NC_041909(4)
Lacticaseibacillus paracasei	S49	SUMT01000014.1	incomplete	20	56196-80033	23.8	32	45.47	PHAGE_Lactob_iLp84_NC_028783(7)
Lacticaseibacillus paracasei	S49	SUMT01000051.1	incomplete	40	2-7348	7.3	12	46.13	PHAGE_Paenib_Shelly_NC_041909(4)
Lacticaseibacillus paracasei	LOCK919	CP005487.1	incomplete	60	1875-27763	25.8	23	44.64	PHAGE_Staphy_SPbeta_like_NC_029119(3)
Lacticaseibacillus paracasei	FAM3248	LKGF01000012.1	incomplete	40	454-16784	16.3	31	43.26	PHAGE_Lactob_CL1_NC_028888(4)
Lacticaseibacillus paracasei	Lpl7	ANKV01000037.1	incomplete	20	220-14020	13.8	24	44.13	PHAGE_Lactob_J_1_NC_022756(13)
Lacticaseibacillus paracasei	Lpl7	ANKV01000041.1	incomplete	10	14-9889	9.8	22	44.79	PHAGE_Lactob_PLE3_NC_031125(10)
Lacticaseibacillus paracasei	Lpp219	ANJS01000029.1	incomplete	30	19799-29269	9.4	14	45.69	PHAGE_Paenib_Shelly_NC_041909(4)
Lacticaseibacillus paracasei	FAM19317	LKFW01000012.1	incomplete	30	1214-17606	16.3	31	43.24	PHAGE_Lactob_iA2_NC_028830(3)
Lacticaseibacillus paracasei	D3-5	JAACXY010000014.1	incomplete	10	61553-81863	20.3	25	45.12	PHAGE_Lactob_PLE3_NC_031125(9)
Lacticaseibacillus paracasei	D3-5	JAACXY010000015.1	incomplete	40	70780-80261	9.4	11	44.44	PHAGE_Lactob_Lc_Nu_NC_007501(4)
Lacticaseibacillus paracasei	D3-5	JAACXY010000049.1	incomplete	30	106-3971	3.8	6	45.63	PHAGE_Lactob_CL2_NC_028835(2)
Lacticaseibacillus paracasei	DTA93	VTYT01000028.1	incomplete	10	2136-24318	22.1	22	44.7	PHAGE_Lactob_iA2_NC_028830(4)
Lacticaseibacillus paracasei	DTA93	VTYT01000047.1	incomplete	30	784-9051	8.2	11	46.09	PHAGE_Paenib_Shelly_NC_041909(4)
Lacticaseibacillus paracasei	Lpp17	ANMH01000068.1	incomplete	30	13735-38037	24.3	32	44.22	PHAGE_Lactob_iLp84_NC_028783(21)
Lacticaseibacillus paracasei	KMB_623	QMJW01000022.1	incomplete	20	55-27722	27.6	35	44.22	PHAGE_Lactob_PL_1_NC_022757(9)
Lacticaseibacillus paracasei	DPC4206	NCSO01000011.1	incomplete	40	1581-17974	16.3	31	43.24	PHAGE_Lactob_CL1_NC_028888(4)
Lacticaseibacillus paracasei	CNCM	ANKH01000263.1	incomplete	30	4212-10486	6.2	9	46.95	PHAGE_Paenib_Shelly_NC_041909(4)
Lacticaseibacillus paracasei	FAM6012	LKGI01000066.1	incomplete	40	1-42695	42.6	64	44.76	PHAGE_Lactob_PLE3_NC_031125(26)
Lacticaseibacillus paracasei	FAM6012	LKGI01000077.1	incomplete	20	1-15218	15.2	35	43.55	PHAGE_Lactob_J_1_NC_022756(9)
Lacticaseibacillus paracasei	FAM18149	CP017261.1	incomplete	50	1531383-1586667	55.2	66	44.99	PHAGE_Lactob_PLE3_NC_031125(24)
Lacticaseibacillus paracasei	SRCM103410	SCEM01000001.1	incomplete	10	456959-482808	25.8	29	43.49	PHAGE_Lactob_PLE2_NC_031036(4)
Lacticaseibacillus paracasei	SRCM103410	SCEM01000001.1	incomplete	20	474524-482821	8.2	12	45.81	PHAGE_Lactob_Lc_Nu_NC_007501(5)
Lacticaseibacillus paracasei	Lpp223	ANML01000026.1	incomplete	10	127-26224	26	24	44.51	PHAGE_Lactob_iA2_NC_028830(4)
Lacticaseibacillus paracasei	Lc-10	AFYT01000010.1	incomplete	30	37777-68604	30.8	26	44.81	PHAGE_Lactob_iA2_NC_028830(4)
Lacticaseibacillus paracasei	Lc-10	AFYT01000038.1	incomplete	30	25837-31571	5.7	9	46.33	PHAGE_Paenib_Shelly_NC_041909(4)
Lacticaseibacillus paracasei	Lc-10	AFYT01000041.1	incomplete	40	50766-99400	48.6	63	45.23	PHAGE_Lactob_PLE3_NC_031125(26)
Lacticaseibacillus paracasei	L9	CP012148.1	incomplete	40	549089-573308	24.2	24	43.81	PHAGE_Lactob_iA2_NC_028830(5)
Lacticaseibacillus paracasei	DPC2071	NCSN01000029.1	incomplete	40	3981-15693	11.7	14	47.33	PHAGE_Paenib_Shelly_NC_041909(4)
Lacticaseibacillus paracasei	12A	AWZQ01000004.1	incomplete	50	13002-38310	25.3	27	45.81	PHAGE_Bacill_BCD7_NC_019515(2)
Lacticaseibacillus paracasei	12A	AWZQ01000011.1	incomplete	10	1-27567	27.5	29	44.02	PHAGE_Lactob_iA2_NC_028830(5)
Lacticaseibacillus paracasei	Lpp41	ANKE01000264.1	incomplete	30	1847-8468	6.6	12	42.99	PHAGE_Lactob_Lc_Nu_NC_007501(3)
Lacticaseibacillus paracasei	Lpp41	ANKE01000801.1	incomplete	30	2965-10499	7.5	11	39.67	PHAGE_Lactob_phiAT3_NC_005893(3)
Lacticaseibacillus paracasei	RI-210	MKFY01000019.1	incomplete	30	25649-31923	6.2	9	46.95	PHAGE_Paenib_Shelly_NC_041909(4)
Lacticaseibacillus paracasei	RI-210	MKFY01000053.1	incomplete	10	14-11850	11.8	31	44.12	PHAGE_Lactob_iLp84_NC_028783(14)
Lacticaseibacillus paracasei	5b	AUYM01000070.1	incomplete	30	75426-99711	24.2	27	44.73	PHAGE_Lactob_PLE2_NC_031036(19)
Lacticaseibacillus paracasei	5b	AUYM01000086.1	incomplete	10	577-14986	14.4	31	42.84	PHAGE_Lactob_iLp84_NC_028783(6)
Lacticaseibacillus paracasei	FAM22277	LKGA01000005.1	incomplete	10	226147-255709	29.5	25	44.89	PHAGE_Lactob_iA2_NC_028830(4)
Lacticaseibacillus paracasei	FAM8140	LKGN01000013.1	incomplete	30	1214-17543	16.3	31	43.25	PHAGE_Lactob_iA2_NC_028830(3)
Lacticaseibacillus paracasei	FAM8140	LKGN01000036.1	incomplete	40	59194-63974	4.7	8	42.96	PHAGE_Lactob_phiAT3_NC_005893(2)
Lacticaseibacillus paracasei	M36	AFYO01000015.1	incomplete	40	1552-18279	16.7	32	43.35	PHAGE_Lactob_iA2_NC_028830(3)
Lacticaseibacillus paracasei	M36	AFYO01000016.1	incomplete	30	31582-39532	7.9	17	45.62	PHAGE_Strept_EJ_1_NC_005294(2)
Lacticaseibacillus paracasei	M36	AFYO01000035.1	incomplete	30	11836-29719	17.8	16	46.7	PHAGE_Bacill_AR9_NC_031039(2)
Lacticaseibacillus paracasei	FAM19353	LKFX01000004.1	incomplete	10	90844-116002	25.1	23	44.79	PHAGE_Lactob_iA2_NC_028830(4)
Lacticaseibacillus paracasei	FAM19353	LKFX01000006.1	incomplete	20	285-5365	5	8	46.15	PHAGE_Paenib_Shelly_NC_041909(4)
Lacticaseibacillus paracasei	FAM19353	LKFX01000045.1	incomplete	40	31629-46950	15.3	33	43.32	PHAGE_Lactob_iLp84_NC_028783(21)
Lacticaseibacillus paracasei	FAM19353	LKFX01000053.1	incomplete	30	1-15109	15.1	26	44.14	PHAGE_Lactob_J_1_NC_022756(9)
Lacticaseibacillus paracasei	Lpp229	ANJT01000224.1	incomplete	60	293-36319	36	40	44.78	PHAGE_Lactob_iA2_NC_028830(14)
Lacticaseibacillus paracasei	FAM18168	LKFT01000085.1	incomplete	30	784-33291	32.5	29	45.14	PHAGE_Lactob_phiAT3_NC_005893(9)
Lacticaseibacillus paracasei	HZ-1	MOAG01000050.1	incomplete	20	8790-37261	28.4	35	44.48	PHAGE_Lactob_iLp84_NC_028783(6)
Lacticaseibacillus paracasei	Lpp49	ANKJ01000005.1	incomplete	10	127-26223	26	24	44.5	PHAGE_Lactob_iA2_NC_028830(4)
Lacticaseibacillus paracasei	FAM18149	LKFR01000008.1	incomplete	50	35806-91090	55.2	66	44.99	PHAGE_Lactob_PLE3_NC_031125(24)
Lacticaseibacillus paracasei	FAM18099	LKFD01000003.1	incomplete	20	184739-191848	7.1	12	46.05	PHAGE_Paenib_Shelly_NC_041909(4)
Lacticaseibacillus paracasei	FAM18099	LKFD01000006.1	incomplete	30	224076-231107	7	9	46.89	PHAGE_Bacill_G_NC_023719(4)
Lacticaseibacillus paracasei	FAM18099	LKFD01000006.1	incomplete	30	332825-340396	7.5	10	46.14	PHAGE_Paenib_Shelly_NC_041909(4)
Lacticaseibacillus paracasei	FAM18099	LKFD01000007.1	incomplete	60	30950-36789	5.8	8	41.61	PHAGE_Bacter_Diva_NC_028788(2)
Lacticaseibacillus paracasei	CCC B1205	LGIY01000043.1	incomplete	20	5052-11947	6.8	11	44.11	PHAGE_Lactob_PLE3_NC_031125(4)
Lacticaseibacillus paracasei	CCC B1205	LGIY01000054.1	incomplete	30	782-4514	3.7	6	45.49	PHAGE_Lactob_CL2_NC_028835(2)
Lacticaseibacillus paracasei	FAM3257	LKGG01000004.1	incomplete	20	254134-275116	20.9	25	44.24	PHAGE_Lactob_iA2_NC_028830(4)
Lacticaseibacillus paracasei	DPC4536	NCSP01000006.1	incomplete	40	75510-83612	8.1	11	45.58	PHAGE_Paenib_Shelly_NC_041909(4)
Lacticaseibacillus paracasei	DPC4536	NCSP01000016.1	incomplete	30	464-3900	3.4	6	44.6	PHAGE_Lactob_CL2_NC_028835(2)
Lacticaseibacillus paracasei	DPC4536	NCSP01000021.1	incomplete	30	62720-78392	15.6	23	43.3	PHAGE_Lactob_iA2_NC_028830(3)
Lacticaseibacillus paracasei	DPC4536	NCSP01000030.1	incomplete	30	340587-346578	5.9	7	43.52	PHAGE_Lactob_phiAT3_NC_005893(2)
Lacticaseibacillus paracasei	RI-194	MKFZ01000020.1	incomplete	10	103-20743	20.6	22	44.42	PHAGE_Lactob_iA2_NC_028830(4)
Lacticaseibacillus paracasei	RI-194	MKFZ01000025.1	incomplete	40	2474-20272	17.7	30	43.06	PHAGE_Lactob_A2_NC_004112(13)
Lacticaseibacillus paracasei	RI-194	MKFZ01000048.1	incomplete	20	975-24077	23.1	28	44.25	PHAGE_Lactob_iLp84_NC_028783(19)
Lacticaseibacillus paracasei	BIOML-A2	WKPG01000048.1	incomplete	30	274-13925	13.6	25	43.24	PHAGE_Lactob_iA2_NC_028830(3)
Lacticaseibacillus paracasei	COM0101	BAGT01000183.1	incomplete	20	1-13077	13	22	44.21	PHAGE_Lactob_iA2_NC_028830(21)
Lacticaseibacillus paracasei	COM0101	BAGT01000121.1	incomplete	30	152-31519	31.3	28	45.32	PHAGE_Lactob_PLE2_NC_031036(22)
Lacticaseibacillus paracasei	COM0101	BAGT01000086.1	incomplete	10	3-26100	26	24	44.51	PHAGE_Lactob_iA2_NC_028830(4)
Lacticaseibacillus paracasei	DPC 7150	VLHQ01000092.1	incomplete	40	1-5537	5.5	9	45.57	PHAGE_Entero_IME_EF3_NC_023595(2)
Lacticaseibacillus paracasei	FAM18175	LKFV01000042.1	incomplete	30	441558-465253	23.6	29	44.34	PHAGE_Lactob_PLE3_NC_031125(20)
Lacticaseibacillus paracasei	FAM18175	LKFV01000055.1	incomplete	30	130527-158284	27.7	34	45.08	PHAGE_Lactob_PLE3_NC_031125(22)
Lacticaseibacillus paracasei	INF 10	JXRL01000037.1	incomplete	20	2-18618	18.6	37	42.85	PHAGE_Lactob_PLE3_NC_031125(13)
Lacticaseibacillus paracasei	INF 10	JXRL01000094.1	incomplete	20	1046-6492	5.4	16	44.74	PHAGE_Lactob_phiAT3_NC_005893(6)
Lacticaseibacillus paracasei	Lpc-37	NOKL01000002.1	incomplete	50	817453-826286	8.8	10	42.04	PHAGE_Bacill_BCJA1c_NC_006557(2)
Lacticaseibacillus paracasei	CAUH35	CP012187.1	intact	150	465921-513869	47.9	64	44.27	PHAGE_Lactob_Lc_Nu_NC_007501(26)
Lacticaseibacillus paracasei	CAUH35	CP012187.1	intact	150	1762068-1805471	43.4	60	44.51	PHAGE_Lactob_J_1_NC_022756(25)
Lacticaseibacillus paracasei	CAUH35	CP012188.1	intact	150	32649-67271	34.6	36	40.94	PHAGE_Staphy_SPbeta_like_NC_029119(3)
Lacticaseibacillus paracasei	CAUH35	CP012190.1	intact	100	18391-30055	11.6	19	43.17	PHAGE_Lactob_phiAT3_NC_005893(2)
Lacticaseibacillus paracasei	525_LPAR	JVDQ01000016.1	intact	110	115186-146583	31.3	30	45.81	PHAGE_Lactob_iLp1308_NC_028911(17)
Lacticaseibacillus paracasei	362.501	CP002391.1	intact	120	814512-848708	34.1	43	44.9	PHAGE_Lactob_iA2_NC_028830(40)
Lacticaseibacillus paracasei	362.501	CP002391.1	intact	150	1574654-1624604	49.9	58	44.09	PHAGE_Lactob_Lc_Nu_NC_007501(14)
Lacticaseibacillus paracasei	347-16	CP052065.1	intact	120	547729-584370	36.6	39	44.6	PHAGE_Lactob_phiAT3_NC_005893(6)
Lacticaseibacillus paracasei	347-16	CP052065.1	intact	140	777324-816326	39	34	45.38	PHAGE_Strept_315.2_NC_004585(3)
Lacticaseibacillus paracasei	347-16	CP052065.1	intact	110	955617-990698	35	47	45.09	PHAGE_Lactob_iA2_NC_028830(33)
Lacticaseibacillus paracasei	347-16	CP052065.1	intact	92	1246742-1290838	44	69	44.64	PHAGE_Lactob_PLE3_NC_031125(37)
Lacticaseibacillus paracasei	JS1	QHHM01000001.1	intact	150	3-74418	74.4	85	45.04	PHAGE_Lactob_PL_1_NC_022757(32)
Lacticaseibacillus paracasei	JS1	QHHM01000001.1	intact	100	1106711-1140999	34.2	19	42.73	PHAGE_Lactob_phiAT3_NC_005893(2)
Lacticaseibacillus paracasei	JS1	QHHM01000001.1	intact	140	2706380-2757056	50.6	66	44.97	PHAGE_Lactob_iLp84_NC_028783(28)
Lacticaseibacillus paracasei	FAM3228	LKGE01000001.1	intact	100	264064-300559	36.4	37	44.4	PHAGE_Lactob_phiAT3_NC_005893(6)
Lacticaseibacillus paracasei	FAM3228	LKGE01000002.1	intact	150	2390619-2433600	42.9	57	44.57	PHAGE_Lactob_J_1_NC_022756(28)
Lacticaseibacillus paracasei	IIA	CP014985.1	intact	92	626149-681582	55.4	65	44.85	PHAGE_Lactob_PLE3_NC_031125(37)
Lacticaseibacillus paracasei	IIA	CP014985.1	intact	140	849935-883665	33.7	47	45.15	PHAGE_Lactob_iA2_NC_028830(25)
Lacticaseibacillus paracasei	IIA	CP014985.1	intact	110	1229603-1260892	31.2	25	45.97	PHAGE_Staphy_SPbeta_like_NC_029119(2)
Lacticaseibacillus paracasei	IIA	CP014985.1	intact	110	1283876-1319512	35.6	38	44.48	PHAGE_Lactob_phiAT3_NC_005893(6)
Lacticaseibacillus paracasei	IBB3423	CP022954.1	intact	120	642746-667572	24.8	18	45.04	PHAGE_Staphy_SPbeta_like_NC_029119(2)
Lacticaseibacillus paracasei	IBB3423	CP022954.1	intact	130	937529-979068	41.5	56	43.88	PHAGE_Lactob_J_1_NC_022756(18)
Lacticaseibacillus paracasei	IBB3423	CP022954.1	intact	100	994576-1028479	33.9	42	45.15	PHAGE_Lactob_iA2_NC_028830(31)
Lacticaseibacillus paracasei	1316.rep1_LPAR	JVUB01000157.1	intact	140	1-29371	29.3	40	45.31	PHAGE_Lactob_A2_NC_004112(8)
Lacticaseibacillus paracasei	TD 62	CP044361.1	intact	100	933028-989630	56.6	73	44.64	PHAGE_Lactob_PLE3_NC_031125(29)
Lacticaseibacillus paracasei	TD 62	CP044361.1	intact	110	1856058-1872036	15.9	22	44.64	PHAGE_Entero_phiSHEF4_NC_042022(3)
Lacticaseibacillus paracasei	TD 62	CP044361.1	intact	150	2041871-2092545	50.6	79	44.3	PHAGE_Lactob_Lc_Nu_NC_007501(14)
Lacticaseibacillus paracasei	TD 62	CP044363.1	intact	100	2747-10490	7.7	13	44.96	PHAGE_Paenib_Tripp_NC_028930(2)
Lacticaseibacillus paracasei	NRIC	BAYO01000173.1	intact	100	2295-28841	26.5	45	46.39	PHAGE_Lactob_phijl1_NC_006936(13)
Lacticaseibacillus paracasei	ATCC 25302	PUFK01000110.1	intact	130	3129-19930	16.8	19	44.46	PHAGE_Lactob_phiAT3_NC_005893(15)
Lacticaseibacillus paracasei	ATCC 25302	PUFK01000010.1	intact	130	3141-21019	17.8	21	44.86	PHAGE_Lactob_J_1_NC_022756(21)
Lacticaseibacillus paracasei	LC-Ikematsu	BDIT01000027.1	intact	110	1-26485	26.4	31	45.34	PHAGE_Lactob_iLp1308_NC_028911(19)
Lacticaseibacillus paracasei	LC-Ikematsu	BDIT01000033.1	intact	120	139-38527	38.3	58	45.4	PHAGE_Lactob_phijl1_NC_006936(16)
Lacticaseibacillus paracasei	Lpp226	ANMN01000107.1	intact	130	19892-48978	29	39	44.26	PHAGE_Lactob_PL_1_NC_022757(25)
Lacticaseibacillus paracasei	Lpp46	ANMJ01000078.1	intact	100	6883-61657	54.7	75	44.62	PHAGE_Lactob_PLE3_NC_031125(40)
Lacticaseibacillus paracasei	TMW	CP016355.1	intact	140	596012-641447	45.4	42	45.17	PHAGE_Lactob_phiAT3_NC_005893(6)
Lacticaseibacillus paracasei	KMB_622	QMJV01000029.1	intact	120	3-33147	33.1	48	43.87	PHAGE_Lactob_A2_NC_004112(11)
Lacticaseibacillus paracasei	Lpp126	ANKC01001346.1	intact	150	92-28103	28	41	44.46	PHAGE_Lactob_Lc_Nu_NC_007501(14)
Lacticaseibacillus paracasei	SA5	VCMK01000001.1	intact	130	593809-613106	19.2	21	45.75	PHAGE_Lactob_Lrm1_NC_011104(15)
Lacticaseibacillus paracasei	SA5	VCMK01000002.1	intact	123	88434-124548	36.1	48	45.58	PHAGE_Lactob_PLE2_NC_031036(42)
Lacticaseibacillus paracasei	EG9	CP029546.1	intact	100	453849-484056	30.2	39	43.17	PHAGE_Lactob_phiAT3_NC_005893(5)
Lacticaseibacillus paracasei	EG9	CP029546.1	intact	140	781753-817371	35.6	48	45.78	PHAGE_Lactob_iA2_NC_028830(42)
Lacticaseibacillus paracasei	EG9	CP029546.1	intact	150	1772347-1819622	47.2	60	44.74	PHAGE_Lactob_PL_1_NC_022757(30)
Lacticaseibacillus paracasei	EG9	CP029546.1	intact	120	2233602-2271657	38	59	46	PHAGE_Lactob_phijl1_NC_006936(15)
Lacticaseibacillus paracasei	EG9	CP029548.1	intact	110	1418-13196	11.7	21	43.99	PHAGE_Lactob_phiAT3_NC_005893(2)
Lacticaseibacillus paracasei	Lp02	CP039707.1	intact	110	1042597-1071552	28.9	29	43.18	PHAGE_Staphy_SPbeta_like_NC_029119(2)
Lacticaseibacillus paracasei	Lp02	CP039707.1	intact	130	1354877-1389356	34.4	44	45.23	PHAGE_Lactob_iA2_NC_028830(37)
Lacticaseibacillus paracasei	FAM18126	LKFN01000068.1	intact	114	68-30729	30.6	43	45.55	PHAGE_Lactob_iA2_NC_028830(38)
Lacticaseibacillus paracasei	FAM18172	LKFU01000046.1	intact	111	94496-129412	34.9	45	45.09	PHAGE_Lactob_PLE2_NC_031036(38)
Lacticaseibacillus paracasei	FAM18172	LKFU01000053.1	intact	150	10-29530	29.5	35	44.84	PHAGE_Lactob_J_1_NC_022756(23)
Lacticaseibacillus paracasei	FAM18123	LKFL01000051.1	intact	102	1-45913	45.9	71	44.87	PHAGE_Lactob_PLE3_NC_031125(41)
Lacticaseibacillus paracasei	FAM6161	LKGJ01000053.1	intact	120	39269-68140	28.8	33	42.76	PHAGE_Lactob_Lc_Nu_NC_007501(10)
Lacticaseibacillus paracasei	FAM6161	LKGJ01000057.1	intact	150	245-43770	43.5	57	44.34	PHAGE_Lactob_PL_1_NC_022757(31)
Lacticaseibacillus paracasei	Lpp70	ANLF01000002.1	intact	150	51-40672	40.6	57	44.55	PHAGE_Lactob_Lc_Nu_NC_007501(21)
Lacticaseibacillus paracasei	FAM8407	LKGP01000036.1	intact	120	181786-215058	33.2	45	45.6	PHAGE_Lactob_iA2_NC_028830(38)
Lacticaseibacillus paracasei	Lpc10	CP029686.1	intact	150	2855662-2896314	40.6	53	43.8	PHAGE_Lactob_J_1_NC_022756(26)
Lacticaseibacillus paracasei	Lpc10	CP029686.1	intact	150	2973488-3001332	27.8	37	43.36	PHAGE_Lactob_phiAT3_NC_005893(14)
Lacticaseibacillus paracasei	FAM18113	LKFI01000028.1	intact	100	71750-105730	33.9	46	44.77	PHAGE_Lactob_iA2_NC_028830(28)
Lacticaseibacillus paracasei	FAM18113	LKFI01000089.1	intact	110	54-30056	30	55	43.8	PHAGE_Lister_LP_101_NC_024387(10)
Lacticaseibacillus paracasei	FAM18113	LKFI01000090.1	intact	110	1843-21662	19.8	22	44.55	PHAGE_Lactob_J_1_NC_022756(21)
Lacticaseibacillus paracasei	L9D	MBTZ01000054.1	intact	100	724-16635	15.9	19	44.97	PHAGE_Lactob_Lv_1_NC_011801(4)
Lacticaseibacillus paracasei	L9D	MBTZ01000072.1	intact	100	355-34963	34.6	50	44.38	PHAGE_Lactob_A2_NC_004112(13)
Lacticaseibacillus paracasei	FAM 3257	VBSW01000021.1	intact	140	30461-77035	46.5	66	44.21	PHAGE_Lactob_PLE3_NC_031125(12)
Lacticaseibacillus paracasei	FAM 3257	VBSW01000029.1	intact	110	234360-286057	51.6	63	45.71	PHAGE_Lactob_phijl1_NC_006936(14)
Lacticaseibacillus paracasei	NTU	NPOB02000029.1	intact	120	782042-828783	46.7	50	45.27	PHAGE_Lactob_iA2_NC_028830(40)
Lacticaseibacillus paracasei	DmW_181	NDXH01000002.1	intact	140	471343-515308	43.9	37	42.93	PHAGE_Lactob_Lc_Nu_NC_007501(12)
Lacticaseibacillus paracasei	Lpp43	ANKI01000026.1	intact	120	197-32059	31.8	44	45.55	PHAGE_Lactob_PLE3_NC_031125(26)
Lacticaseibacillus paracasei	FAM18101	LKFE01000005.1	intact	100	43738-77189	33.4	46	45.14	PHAGE_Lactob_iA2_NC_028830(29)
Lacticaseibacillus paracasei	FAM18101	LKFE01000005.1	intact	120	355982-402088	46.1	66	44.13	PHAGE_Lactob_PLE3_NC_031125(17)
Lacticaseibacillus paracasei	UCD174	AFYQ01000054.1	intact	120	87395-135348	47.9	35	45.37	PHAGE_Lister_LP_101_NC_024387(11)
Lacticaseibacillus paracasei	UCD174	AFYQ01000067.1	intact	110	390-21090	20.7	24	46.46	PHAGE_Lactob_iA2_NC_028830(20)
Lacticaseibacillus paracasei	UCD174	AFYQ01000069.1	intact	130	1-23168	23.1	28	45.85	PHAGE_Lactob_iLp1308_NC_028911(16)
Lacticaseibacillus paracasei	UCD174	AFYQ01000071.1	intact	140	391-27778	27.3	36	45.3	PHAGE_Lactob_PL_1_NC_022757(24)
Lacticaseibacillus paracasei	844_LCAS	JUQW01000028.1	intact	120	321-22208	21.8	23	45.36	PHAGE_Lactob_phig1e_NC_004305(6)
Lacticaseibacillus paracasei	FAM6410	LKGL01000033.1	intact	120	11329-45295	33.9	51	45.72	PHAGE_Lactob_iA2_NC_028830(38)
Lacticaseibacillus paracasei	Lpp125	ANKM01000016.1	intact	120	21-23911	23.8	29	43	PHAGE_Lactob_Lc_Nu_NC_007501(11)
Lacticaseibacillus paracasei	Lpp125	ANKM01000058.1	intact	120	1-17630	17.6	19	45.48	PHAGE_Lactob_phig1e_NC_004305(7)
Lacticaseibacillus paracasei	FAM19404	LKFY01000065.1	intact	120	324-41117	40.7	54	43.92	PHAGE_Lactob_A2_NC_004112(18)
Lacticaseibacillus paracasei	ATCC 25302	GG670152.1	intact	150	2768-45732	42.9	47	41.34	PHAGE_Lactob_Lc_Nu_NC_007501(21)
Lacticaseibacillus paracasei	ATCC 25302	GG670152.1	intact	150	1009777-1055603	45.8	60	43.94	PHAGE_Lactob_J_1_NC_022756(30)
Lacticaseibacillus paracasei	1316.rep2_LPAR	JVUA01000190.1	intact	120	1-22804	22.8	24	45.47	PHAGE_Lactob_phig1e_NC_004305(6)
Lacticaseibacillus paracasei	Lpp120	ANMK01000062.1	intact	100	95227-119103	23.8	29	46.37	PHAGE_Lactob_iA2_NC_028830(21)
Lacticaseibacillus paracasei	Lpp120	ANMK01000064.1	intact	100	1-14918	14.9	23	42.12	PHAGE_Lactob_Lc_Nu_NC_007501(8)
Lacticaseibacillus paracasei	LC2W	CP002616.1	intact	138	930763-964918	34.1	48	45.64	PHAGE_Lactob_iA2_NC_028830(46)
Lacticaseibacillus paracasei	LC2W	CP002616.1	intact	135	1040746-1080407	39.6	52	45.28	PHAGE_Lactob_PLE2_NC_031036(46)
Lacticaseibacillus paracasei	LC2W	CP002616.1	intact	120	2008970-2039763	30.7	31	43.59	PHAGE_Staphy_SPbeta_like_NC_029119(2)
Lacticaseibacillus paracasei	INIA P272	CABFNE010000002.1	intact	150	789-39426	38.6	50	44.53	PHAGE_Lactob_Lrm1_NC_011104(31)
Lacticaseibacillus paracasei	INIA P272	CABFNE010000034.1	intact	114	220-28817	28.5	41	45.81	PHAGE_Lactob_iA2_NC_028830(38)
Lacticaseibacillus paracasei	IJH-SONE68	AP018392.1	intact	120	585683-621335	35.6	39	44.6	PHAGE_Lactob_phiAT3_NC_005893(6)
Lacticaseibacillus paracasei	IJH-SONE68	AP018392.1	intact	150	1944671-1986032	41.3	53	44.1	PHAGE_Lactob_J_1_NC_022756(25)
Lacticaseibacillus paracasei	CBA3611	CP041657.1	intact	100	63-27089	27	42	44.71	PHAGE_Lactob_PLE2_NC_031036(34)
Lacticaseibacillus paracasei	CBA3611	CP041657.1	intact	138	102904-137059	34.1	48	45.65	PHAGE_Lactob_iA2_NC_028830(46)
Lacticaseibacillus paracasei	CBA3611	CP041657.1	intact	100	435033-455366	20.3	23	46.66	PHAGE_Staphy_SPbeta_like_NC_029119(2)
Lacticaseibacillus paracasei	CBA3611	CP041657.1	intact	120	2063812-2094594	30.7	31	43.59	PHAGE_Staphy_SPbeta_like_NC_029119(2)
Lacticaseibacillus paracasei	FAM18133	LKFQ01000057.1	intact	140	1-24397	24.3	26	45.19	PHAGE_Lactob_phig1e_NC_004305(7)
Lacticaseibacillus paracasei	FAM4067	LKGH01000009.1	intact	110	708-18489	17.7	22	44.79	PHAGE_Lactob_J_1_NC_022756(20)
Lacticaseibacillus paracasei	FAM4067	LKGH01000055.1	intact	100	2-23237	23.2	28	45.94	PHAGE_Lactob_PLE3_NC_031125(19)
Lacticaseibacillus paracasei	D10-4	JAAFGQ010000027.1	intact	140	153-32853	32.7	47	44.98	PHAGE_Lactob_A2_NC_004112(8)
Lacticaseibacillus paracasei	INF 456	JXRK01000010.1	intact	150	9446-50247	40.8	58	43.88	PHAGE_Lactob_phiAT3_NC_005893(24)
Lacticaseibacillus paracasei	INF 456	JXRK01000032.1	intact	100	811-25169	24.3	29	45.19	PHAGE_Lactob_PLE3_NC_031125(18)
Lacticaseibacillus paracasei	FAM18157	LKFS01000022.1	intact	120	91251-125280	34	47	45.25	PHAGE_Lactob_iA2_NC_028830(40)
Lacticaseibacillus paracasei	FAM18157	LKFS01000082.1	intact	150	1686-36407	34.7	51	44.6	PHAGE_Lactob_PL_1_NC_022757(28)
Lacticaseibacillus paracasei	AS01afH2WH_17	JAAXZG010000029.1	intact	150	626-32314	31.6	39	44.3	PHAGE_Lactob_Lrm1_NC_011104(22)
Lacticaseibacillus paracasei	AS01afH2WH_17	JAAXZG010000090.1	intact	150	58608-95794	37.1	33	43.11	PHAGE_Lactob_Lc_Nu_NC_007501(9)
Lacticaseibacillus paracasei	ZFM54	CP032637.1	intact	120	3-48332	48.3	46	44.66	PHAGE_Lister_B025_NC_009812(12)
Lacticaseibacillus paracasei	ZFM54	CP032637.1	intact	100	711537-760100	48.5	73	44.44	PHAGE_Lactob_PLE3_NC_031125(32)
Lacticaseibacillus paracasei	FAM6165	LKGK01000025.1	intact	140	2-29148	29.1	32	45.3	PHAGE_Lactob_PL_1_NC_022757(24)
Lacticaseibacillus paracasei	FAM6165	LKGK01000078.1	intact	120	34595-60141	25.5	27	44.46	PHAGE_Lister_LP_101_NC_024387(9)
Lacticaseibacillus paracasei	FAM22280	LKGD01000066.1	intact	140	90-46448	46.3	33	43.64	PHAGE_Lactob_Lc_Nu_NC_007501(10)
Lacticaseibacillus paracasei	FAM22280	LKGD01000086.1	intact	100	1-32799	32.7	53	43.19	PHAGE_Lactob_J_1_NC_022756(12)
Lacticaseibacillus paracasei	NBRC 15889	BJVL01000003.1	intact	140	2-27810	27.8	29	45.28	PHAGE_Lactob_J_1_NC_022756(20)
Lacticaseibacillus paracasei	NBRC 15889	BJVL01000035.1	intact	110	746-24382	23.6	29	46.67	PHAGE_Lactob_phijl1_NC_006936(16)
Lacticaseibacillus paracasei	NBRC 15889	BJVL01000047.1	intact	130	1-18137	18.1	19	44.55	PHAGE_Lactob_phiAT3_NC_005893(16)
Lacticaseibacillus paracasei	W56	HE970764.1	intact	138	927012-961163	34.1	49	45.63	PHAGE_Lactob_iA2_NC_028830(46)
Lacticaseibacillus paracasei	W56	HE970764.1	intact	135	1036986-1076643	39.6	53	45.3	PHAGE_Lactob_PLE2_NC_031036(46)
Lacticaseibacillus paracasei	W56	HE970764.1	intact	142	1246817-1292863	46	67	44.92	PHAGE_Lactob_PLE3_NC_031125(57)
Lacticaseibacillus paracasei	W56	HE970764.1	intact	120	2046125-2076917	30.7	32	43.6	PHAGE_Staphy_SPbeta_like_NC_029119(2)
Lacticaseibacillus paracasei	DPC6800	LNQD01000008.1	intact	120	1-25601	25.6	32	44.7	PHAGE_Lactob_PL_1_NC_022757(25)
Lacticaseibacillus paracasei	DPC6800	LNQD01000020.1	intact	100	600-17181	16.5	24	45.81	PHAGE_Entero_phi92_NC_023693(2)
Lacticaseibacillus paracasei	DPC6800	LNQD01000029.1	intact	132	10175-46721	36.5	54	44.91	PHAGE_Lactob_iA2_NC_028830(44)
Lacticaseibacillus paracasei	BD-II	CP002618.1	intact	138	920653-954808	34.1	48	45.65	PHAGE_Lactob_iA2_NC_028830(46)
Lacticaseibacillus paracasei	BD-II	CP002618.1	intact	135	1030636-1070297	39.6	52	45.29	PHAGE_Lactob_PLE2_NC_031036(46)
Lacticaseibacillus paracasei	BD-II	CP002618.1	intact	140	1240477-1286525	46	66	44.91	PHAGE_Lactob_PLE3_NC_031125(56)
Lacticaseibacillus paracasei	BD-II	CP002618.1	intact	120	2039856-2070649	30.7	31	43.59	PHAGE_Staphy_SPbeta_like_NC_029119(2)
Lacticaseibacillus paracasei	BD-II	CP002619.1	intact	100	4966-46101	41.1	29	43.79	PHAGE_Lactob_phiAT3_NC_005893(3)
Lacticaseibacillus paracasei	FAM22278	LKGB01000104.1	intact	150	11996-45794	33.7	45	44.93	PHAGE_Lactob_PL_1_NC_022757(27)
Lacticaseibacillus paracasei	Lpp22	ANMI01000025.1	intact	130	1-17295	17.2	20	45.08	PHAGE_Lactob_PL_1_NC_022757(18)
Lacticaseibacillus paracasei	Lpp22	ANMI01000155.1	intact	130	1-17095	17	19	44.98	PHAGE_Lactob_phig1e_NC_004305(9)
Lacticaseibacillus paracasei	Lpp71	ANKD01000805.1	intact	150	1079-30388	29.3	40	44.21	PHAGE_Lactob_A2_NC_004112(25)
Lacticaseibacillus paracasei	s-16	JACEIM010000001.1	intact	130	1-21830	21.8	23	44.71	PHAGE_Lactob_Lc_Nu_NC_007501(18)
Lacticaseibacillus paracasei	s-16	JACEIM010000003.1	intact	140	1-27908	27.9	29	45.26	PHAGE_Lactob_J_1_NC_022756(20)
Lacticaseibacillus paracasei	FAM18108	LKFG01000033.1	intact	120	15662-48779	33.1	44	45.78	PHAGE_Lactob_iA2_NC_028830(39)
Lacticaseibacillus paracasei	CACC 566	CP048003.1	intact	120	370176-410411	40.2	38	44.72	PHAGE_Lactob_phiAT3_NC_005893(6)
Lacticaseibacillus paracasei	CACC 566	CP048003.1	intact	95	2760808-2813733	52.9	68	44.84	PHAGE_Lactob_PLE3_NC_031125(38)
Lacticaseibacillus paracasei	CACC 566	CP048003.1	intact	150	3070085-3123519	53.4	72	45.78	PHAGE_Lactob_iA2_NC_028830(33)
Lacticaseibacillus paracasei	Lpp225	ANMM01000003.1	intact	100	1693-40319	38.6	34	45.13	PHAGE_Lactob_phiAT3_NC_005893(5)
Lacticaseibacillus paracasei	Lpp225	ANMM01000005.1	intact	140	24635-63558	38.9	60	44.93	PHAGE_Lactob_phijl1_NC_006936(14)
Lacticaseibacillus paracasei	Lpp225	ANMM01000014.1	intact	150	1-42586	42.5	53	44.87	PHAGE_Lactob_Lrm1_NC_011104(31)
Lacticaseibacillus paracasei	DSM 5622	AZGH01000043.1	intact	120	3-17401	17.3	19	44.83	PHAGE_Lactob_J_1_NC_022756(19)
Lacticaseibacillus paracasei	DSM 5622	AZGH01000045.1	intact	130	3-16324	16.3	18	44.42	PHAGE_Lactob_Lc_Nu_NC_007501(15)
Lacticaseibacillus paracasei	FAM22279	LKGC01000116.1	intact	150	218-33925	33.7	51	44.38	PHAGE_Lactob_PL_1_NC_022757(26)
Lacticaseibacillus paracasei	DUP 13076	PKQJ01000013.1	intact	140	989-45009	44	64	44.72	PHAGE_Lactob_PLE3_NC_031125(56)
Lacticaseibacillus paracasei	LC355	CP029536.1	intact	100	1631471-1668895	37.4	23	47.95	PHAGE_Staphy_SPbeta_like_NC_029119(3)
Lacticaseibacillus paracasei	10266	CP031785.1	intact	130	549768-585225	35.4	35	44.52	PHAGE_Lactob_phiAT3_NC_005893(6)
Lacticaseibacillus paracasei	10266	CP031786.1	intact	120	860-32316	31.4	27	42.63	PHAGE_Staphy_SPbeta_like_NC_029119(3)
Lacticaseibacillus paracasei	FAM18119	LKFJ01000051.1	intact	150	9471-67845	58.3	64	44.78	PHAGE_Lactob_J_1_NC_022756(31)
Lacticaseibacillus paracasei	LactoQK	VTDA01000001.1	intact	150	274186-315806	41.6	58	45.27	PHAGE_Lactob_Lrm1_NC_011104(35)
Lacticaseibacillus paracasei	INF 448	JXRJ01000013.1	intact	117	267-33657	33.3	46	45.52	PHAGE_Lactob_iA2_NC_028830(39)
Lacticaseibacillus paracasei	INF 448	JXRJ01000019.1	intact	120	259-40713	40.4	60	43.77	PHAGE_Lactob_Lrm1_NC_011104(12)
Lacticaseibacillus paracasei	DTA72	WUJH01000037.1	intact	108	1480-41346	39.8	42	45.48	PHAGE_Lactob_iA2_NC_028830(36)
Lacticaseibacillus paracasei	DTA72	WUJH01000045.1	intact	100	29863-53800	23.9	24	46	PHAGE_Lactob_phijl1_NC_006936(16)
Lacticaseibacillus paracasei	DTA72	WUJH01000090.1	intact	130	1-20228	20.2	23	44.7	PHAGE_Lactob_J_1_NC_022756(22)
Lacticaseibacillus paracasei	RI-195	MKGA01000073.1	intact	110	3-16537	16.5	20	44.88	PHAGE_Lactob_PL_1_NC_022757(19)
Lacticaseibacillus paracasei	ATCC 334	CP000423.1	intact	110	497870-534247	36.3	39	44.38	PHAGE_Lactob_phiAT3_NC_005893(6)
Lacticaseibacillus paracasei	N1115	CP007122.1	intact	100	384132-395817	11.6	16	43.22	PHAGE_Lactob_phiAT3_NC_005893(2)
Lacticaseibacillus paracasei	N1115	CP007122.1	intact	120	1907950-1941129	33.1	47	45.78	PHAGE_Lactob_iA2_NC_028830(38)
Lacticaseibacillus paracasei	N1115	CP007122.1	intact	150	2160512-2216887	56.3	64	45.39	PHAGE_Lactob_iLp84_NC_028783(11)
Lacticaseibacillus paracasei	JCM 8130	AP012541.1	intact	110	681195-709866	28.6	15	45.91	PHAGE_Entero_EFAP_1_NC_012419(2)
Lacticaseibacillus paracasei	JCM 8130	AP012541.1	intact	150	822646-868552	45.9	61	44.64	PHAGE_Lactob_J_1_NC_022756(34)
Lacticaseibacillus paracasei	JCM 8130	AP012541.1	intact	150	1828818-1876609	47.7	58	44.31	PHAGE_Lactob_Lc_Nu_NC_007501(24)
Lacticaseibacillus paracasei	JCM 8130	AP012541.1	intact	150	1939190-1993402	54.2	60	45.04	PHAGE_Lactob_phijl1_NC_006936(16)
Lacticaseibacillus paracasei	BIO5452	WBNY01000024.1	intact	130	445-27318	26.8	34	43.99	PHAGE_Lactob_PL_1_NC_022757(21)
Lacticaseibacillus paracasei	BIO5452	WBNY01000004.1	intact	140	81-34081	34	34	45.74	PHAGE_Lactob_phig1e_NC_004305(7)
Lacticaseibacillus paracasei	KMB_598	QMJF01000001.1	intact	112	24363-71960	47.5	71	44.96	PHAGE_Lactob_PLE3_NC_031125(45)
Lacticaseibacillus paracasei	LcY	CM001848.2	intact	110	607701-643943	36.2	23	44.1	PHAGE_Staphy_SPbeta_like_NC_029119(2)
Lacticaseibacillus paracasei	LcY	CM001848.2	intact	138	930551-964804	34.2	50	45.5	PHAGE_Lactob_iA2_NC_028830(46)
Lacticaseibacillus paracasei	LcY	CM001848.2	intact	135	1040633-1080294	39.6	52	45.28	PHAGE_Lactob_PLE2_NC_031036(46)
Lacticaseibacillus paracasei	LcY	CM001848.2	intact	110	2011147-2042038	30.8	30	43.43	PHAGE_Staphy_SPbeta_like_NC_029119(2)
Lacticaseibacillus paracasei	DSM 20207	JYBD01000004.1	intact	140	53834-106081	52.2	57	45.71	PHAGE_Lactob_phijl1_NC_006936(13)
Lacticaseibacillus paracasei	DSM 20207	JYBD01000022.1	intact	150	2-41693	41.6	59	44.55	PHAGE_Lactob_J_1_NC_022756(29)
Lacticaseibacillus paracasei	DSM 20207	JYBD01000030.1	intact	110	24-33959	33.9	47	44.86	PHAGE_Lactob_iA2_NC_028830(30)
Lacticaseibacillus paracasei	B3	NXES01000001.1	intact	150	6784-49238	42.4	63	45.13	PHAGE_Lactob_Lrm1_NC_011104(37)
Lacticaseibacillus paracasei	S49	SUMT01000012.1	intact	120	15862-50988	35.1	45	45.02	PHAGE_Lactob_iA2_NC_028830(40)
Lacticaseibacillus paracasei	LOCK919	CP005486.1	intact	122	973303-1008149	34.8	44	45.32	PHAGE_Lactob_iA2_NC_028830(41)
Lacticaseibacillus paracasei	LOCK919	CP005486.1	intact	130	2047031-2085219	38.1	51	44.98	PHAGE_Lactob_phijl1_NC_006936(16)
Lacticaseibacillus paracasei	FAM18110	LKFH01000058.1	intact	150	33196-77689	44.4	66	44.4	PHAGE_Lactob_iLp84_NC_028783(23)
Lacticaseibacillus paracasei	SRCM103424	SCEO01000001.1	intact	130	1624742-1663816	39	41	44.61	PHAGE_Lactob_phiAT3_NC_005893(6)
Lacticaseibacillus paracasei	SRCM103424	SCEO01000003.1	intact	100	20733-63762	43	34	42.89	PHAGE_Staphy_SPbeta_like_NC_029119(2)
Lacticaseibacillus paracasei	Lpl7	ANKV01000003.1	intact	100	155990-179586	23.5	29	44.97	PHAGE_Lactob_iLp1308_NC_028911(14)
Lacticaseibacillus paracasei	Lpl7	ANKV01000033.1	intact	140	539-26956	26.4	31	44.79	PHAGE_Lactob_J_1_NC_022756(20)
Lacticaseibacillus paracasei	Lpp219	ANJS01000012.1	intact	150	4258-43883	39.6	56	45.07	PHAGE_Lactob_PL_1_NC_022757(31)
Lacticaseibacillus paracasei	Lpp219	ANJS01000030.1	intact	120	1848-29809	27.9	41	44.04	PHAGE_Lactob_Lc_Nu_NC_007501(21)
Lacticaseibacillus paracasei	D3-5	JAACXY010000020.1	intact	100	524-17500	16.9	19	42.65	PHAGE_Lactob_Lc_Nu_NC_007501(8)
Lacticaseibacillus paracasei	Lpp17	ANMH01000044.1	intact	120	59-39627	39.5	58	44.52	PHAGE_Lactob_Lrm1_NC_011104(15)
Lacticaseibacillus paracasei	KMB_623	QMJW01000003.1	intact	100	82255-103923	21.6	24	44.74	PHAGE_Lister_LP_101_NC_024387(9)
Lacticaseibacillus paracasei	FAM18105	LKFF01000057.1	intact	120	1622-47680	46	64	44.12	PHAGE_Lactob_PLE3_NC_031125(18)
Lacticaseibacillus paracasei	SRCM103299	CP035563.1	intact	130	557264-583112	25.8	30	44.7	PHAGE_Lactob_phiAT3_NC_005893(5)
Lacticaseibacillus paracasei	SRCM103299	CP035563.1	intact	126	940274-975218	34.9	52	45.77	PHAGE_Lactob_iA2_NC_028830(42)
Lacticaseibacillus paracasei	SRCM103299	CP035563.1	intact	95	1231061-1278461	47.4	75	44.75	PHAGE_Lactob_PLE3_NC_031125(38)
Lacticaseibacillus paracasei	FAM6012	LKGI01000117.1	intact	110	1-17461	17.4	22	44.85	PHAGE_Lactob_J_1_NC_022756(21)
Lacticaseibacillus paracasei	FAM18149	CP017261.1	intact	120	125666-168700	43	56	44.1	PHAGE_Lactob_Lrm1_NC_011104(13)
Lacticaseibacillus paracasei	FAM18149	CP017261.1	intact	117	445604-478620	33	45	45.39	PHAGE_Lactob_iA2_NC_028830(39)
Lacticaseibacillus paracasei	FAM18149	CP017261.1	intact	150	1143913-1176359	32.4	35	42.95	PHAGE_Lactob_Lc_Nu_NC_007501(12)
Lacticaseibacillus paracasei	SRCM103410	SCEM01000001.1	intact	150	722752-783975	61.2	68	45.21	PHAGE_Lactob_J_1_NC_022756(13)
Lacticaseibacillus paracasei	BL23	FM177140.1	intact	100	557260-588824	31.5	43	44.26	PHAGE_Lactob_phiAT3_NC_005893(6)
Lacticaseibacillus paracasei	BL23	FM177140.1	intact	141	928671-962821	34.1	47	45.64	PHAGE_Lactob_iA2_NC_028830(47)
Lacticaseibacillus paracasei	BL23	FM177140.1	intact	141	1038671-1078311	39.6	55	45.28	PHAGE_Lactob_PLE2_NC_031036(48)
Lacticaseibacillus paracasei	BL23	FM177140.1	intact	132	1248493-1294544	46	63	44.91	PHAGE_Lactob_PLE3_NC_031125(53)
Lacticaseibacillus paracasei	BL23	FM177140.1	intact	130	2047882-2078675	30.7	30	43.59	PHAGE_Staphy_SPbeta_like_NC_029119(2)
Lacticaseibacillus paracasei	Lpp223	ANML01000012.1	intact	140	1282-44880	43.5	64	44.71	PHAGE_Lactob_PLE3_NC_031125(56)
Lacticaseibacillus paracasei	FAM18132	LKFP01000049.1	intact	120	27494-73600	46.1	66	44.13	PHAGE_Lactob_PLE3_NC_031125(18)
Lacticaseibacillus paracasei	12A	AWZQ01000019.1	intact	130	425-23197	22.7	25	45.01	PHAGE_Lactob_J_1_NC_022756(20)
Lacticaseibacillus paracasei	Lpp41	ANKE01000523.1	intact	110	1-12877	12.8	20	44.87	PHAGE_Lactob_PL_1_NC_022757(20)
Lacticaseibacillus paracasei	TJB4	QXET01000002.1	intact	150	94385-146867	52.4	59	43.44	PHAGE_Lactob_Lc_Nu_NC_007501(26)
Lacticaseibacillus paracasei	RI-210	MKFY01000037.1	intact	100	2-28224	28.2	34	45.16	PHAGE_Lactob_PLE3_NC_031125(21)
Lacticaseibacillus paracasei	5b	AUYM01000005.1	intact	150	38066-82671	44.6	31	46.19	PHAGE_Lactob_phig1e_NC_004305(8)
Lacticaseibacillus paracasei	FAM19353	LKFX01000046.1	intact	110	696-26757	26	31	45.27	PHAGE_Lactob_iLp1308_NC_028911(20)
Lacticaseibacillus paracasei	FAM19353	LKFX01000052.1	intact	130	156612-183215	26.6	30	44.89	PHAGE_Lactob_J_1_NC_022756(20)
Lacticaseibacillus paracasei	Lpp229	ANJT01000198.1	intact	150	219-30352	30.1	53	43.79	PHAGE_Lactob_J_1_NC_022756(26)
Lacticaseibacillus paracasei	FAM18168	LKFT01000025.1	intact	122	15610-47365	31.7	45	45.41	PHAGE_Lactob_iA2_NC_028830(41)
Lacticaseibacillus paracasei	FAM18168	LKFT01000042.1	intact	150	287639-324029	36.3	26	45.05	PHAGE_Lactob_Lc_Nu_NC_007501(10)
Lacticaseibacillus paracasei	FAM18168	LKFT01000054.1	intact	110	1-39597	39.5	53	44.14	PHAGE_Lactob_iLp84_NC_028783(10)
Lacticaseibacillus paracasei	FAM18149	LKFR01000006.1	intact	120	15650-48667	33	46	45.4	PHAGE_Lactob_iA2_NC_028830(40)
Lacticaseibacillus paracasei	FAM18149	LKFR01000007.1	intact	150	442396-474842	32.4	35	42.95	PHAGE_Lactob_Lc_Nu_NC_007501(12)
Lacticaseibacillus paracasei	FAM18149	LKFR01000010.1	intact	120	233730-276326	42.5	57	44.14	PHAGE_Lactob_Lrm1_NC_011104(13)
Lacticaseibacillus paracasei	FAM18099	LKFD01000006.1	intact	110	339395-385335	45.9	39	45.27	PHAGE_Lactob_phiAT3_NC_005893(5)
Lacticaseibacillus paracasei	CCC B1205	LGIY01000003.1	intact	150	7379-35630	28.2	33	42.8	PHAGE_Lactob_phiAT3_NC_005893(13)
Lacticaseibacillus paracasei	CCC B1205	LGIY01000035.1	intact	100	3-10123	10.1	21	45.85	PHAGE_Bacter_Diva_NC_028788(3)
Lacticaseibacillus paracasei	FAM3257	LKGG01000021.1	intact	140	30461-77035	46.5	66	44.21	PHAGE_Lactob_PLE3_NC_031125(12)
Lacticaseibacillus paracasei	FAM3257	LKGG01000029.1	intact	110	234360-286057	51.6	63	45.71	PHAGE_Lactob_phijl1_NC_006936(14)
Lacticaseibacillus paracasei	7112-2	CP025499.1	intact	110	590531-626773	36.2	23	44.11	PHAGE_Staphy_SPbeta_like_NC_029119(2)
Lacticaseibacillus paracasei	7112-2	CP025499.1	intact	138	913369-947524	34.1	48	45.64	PHAGE_Lactob_iA2_NC_028830(46)
Lacticaseibacillus paracasei	7112-2	CP025499.1	intact	135	1023352-1063013	39.6	52	45.28	PHAGE_Lactob_PLE2_NC_031036(46)
Lacticaseibacillus paracasei	7112-2	CP025499.1	intact	120	1991576-2022369	30.7	31	43.59	PHAGE_Staphy_SPbeta_like_NC_029119(2)
Lacticaseibacillus paracasei	RI-194	MKFZ01000067.1	intact	120	1-17177	17.1	24	45.11	PHAGE_Lactob_J_1_NC_022756(20)
Lacticaseibacillus paracasei	TCS	CP038153.1	intact	110	604166-640408	36.2	23	44.11	PHAGE_Staphy_SPbeta_like_NC_029119(2)
Lacticaseibacillus paracasei	TCS	CP038153.1	intact	138	927003-961158	34.1	48	45.64	PHAGE_Lactob_iA2_NC_028830(46)
Lacticaseibacillus paracasei	TCS	CP038153.1	intact	135	1036986-1076647	39.6	52	45.28	PHAGE_Lactob_PLE2_NC_031036(46)
Lacticaseibacillus paracasei	TCS	CP038153.1	intact	142	1246829-1292879	46	66	44.91	PHAGE_Lactob_PLE3_NC_031125(57)
Lacticaseibacillus paracasei	TCS	CP038153.1	intact	120	2047261-2078054	30.7	31	43.59	PHAGE_Staphy_SPbeta_like_NC_029119(2)
Lacticaseibacillus paracasei	BIOML-A2	WKPG01000047.1	intact	110	3554-14463	10.9	21	44.01	PHAGE_Cronob_ENT39118_NC_019934(1)
Lacticaseibacillus paracasei	KMB_616	QMJP01000022.1	intact	111	246-33463	33.2	44	45.42	PHAGE_Lactob_PLE2_NC_031036(38)
Lacticaseibacillus paracasei	KMB_616	QMJP01000028.1	intact	130	201-29005	28.8	32	44.99	PHAGE_Lactob_Lc_Nu_NC_007501(13)
Lacticaseibacillus paracasei	DPC 7150	VLHQ01000010.1	intact	150	2554-46687	44.1	58	44.42	PHAGE_Lactob_PL_1_NC_022757(24)
Lacticaseibacillus paracasei	DPC 7150	VLHQ01000003.1	intact	114	45615-81066	35.4	46	45.07	PHAGE_Lactob_PLE2_NC_031036(39)
Lacticaseibacillus paracasei	INF 10	JXRL01000010.1	intact	150	9446-50247	40.8	58	43.88	PHAGE_Lactob_phiAT3_NC_005893(24)
Lacticaseibacillus paracasei	INF 10	JXRL01000032.1	intact	100	811-25169	24.3	29	45.19	PHAGE_Lactob_PLE3_NC_031125(18)
Lacticaseibacillus paracasei	CAUH35	CP012187.1	questionable	70	958626-973307	14.6	19	44.65	PHAGE_Entero_IME_EF3_NC_023595(2)
Lacticaseibacillus paracasei	CAUH35	CP012187.1	questionable	77	2195824-2252922	57	71	45.21	PHAGE_Lactob_PLE3_NC_031125(31)
Lacticaseibacillus paracasei	CAUH35	CP012189.1	questionable	70	27001-45749	18.7	21	39.75	PHAGE_Staphy_SPbeta_like_NC_029119(2)
Lacticaseibacillus paracasei	CAUH35	CP012191.1	questionable	90	6113-15561	9.4	16	41.62	PHAGE_Bacter_Diva_NC_028788(2)
Lacticaseibacillus paracasei	525_LPAR	JVDQ01000014.1	questionable	70	33830-43738	9.9	13	46.19	PHAGE_Staphy_phiPV83_NC_002486(2)
Lacticaseibacillus paracasei	FAM7821	LKGM01000026.1	questionable	75	13730-57734	44	65	45.09	PHAGE_Lactob_PLE3_NC_031125(30)
Lacticaseibacillus paracasei	362.501	CP002391.1	questionable	70	983263-1027725	44.4	64	44.2	PHAGE_Lactob_PLE3_NC_031125(29)
Lacticaseibacillus paracasei	362.501	CP002391.1	questionable	70	2890218-2906223	16	22	44.17	PHAGE_Entero_IME_EFm5_NC_028826(3)
Lacticaseibacillus paracasei	Lpp230	ANKY01000135.1	questionable	70	39300-54019	14.7	17	44.72	PHAGE_Entero_IME_EFm5_NC_028826(3)
Lacticaseibacillus paracasei	347-16	CP052065.1	questionable	80	1145946-1159788	13.8	19	45.37	PHAGE_Entero_IME_EFm5_NC_028826(3)
Lacticaseibacillus paracasei	JS1	QHHM01000001.1	questionable	90	596296-636802	40.5	16	46.96	PHAGE_Bacill_AR9_NC_031039(2)
Lacticaseibacillus paracasei	JS1	QHHM01000001.1	questionable	80	1383451-1413574	30.1	17	45.86	PHAGE_Entero_phiSHEF4_NC_042022(2)
Lacticaseibacillus paracasei	JS1	QHHM01000001.1	questionable	90	1569220-1577458	8.2	10	43.57	PHAGE_Staphy_StauST398_4_NC_023499(1)
Lacticaseibacillus paracasei	KL1-Liu	JXNV01000075.1	questionable	80	133-21748	21.6	32	45.54	PHAGE_Lactob_PLE3_NC_031125(17)
Lacticaseibacillus paracasei	KL1-Liu	JXNV01000056.1	questionable	80	34947-65582	30.6	29	45.14	PHAGE_Lactob_phiAT3_NC_005893(5)
Lacticaseibacillus paracasei	KL1-Liu	JXNV01000065.1	questionable	80	133-21704	21.5	33	43.89	PHAGE_Lister_B025_NC_009812(9)
Lacticaseibacillus paracasei	Lpp7	ANJV01000093.1	questionable	90	1-9107	9.1	15	44.48	PHAGE_Lactob_J_1_NC_022756(13)
Lacticaseibacillus paracasei	Lpp122	ANKW01000008.1	questionable	80	53859-67472	13.6	18	45.08	PHAGE_Staphy_phiPV83_NC_002486(2)
Lacticaseibacillus paracasei	Lpp122	ANKW01000021.1	questionable	80	875-24547	23.6	29	45.88	PHAGE_Lactob_iA2_NC_028830(20)
Lacticaseibacillus paracasei	FAM3228	LKGE01000002.1	questionable	70	1518342-1532672	14.3	17	44.69	PHAGE_Entero_IME_EFm5_NC_028826(3)
Lacticaseibacillus paracasei	FAM3228	LKGE01000002.1	questionable	87	1622252-1665397	43.1	67	44.49	PHAGE_Lactob_PLE3_NC_031125(35)
Lacticaseibacillus paracasei	IBB3423	CP022954.1	questionable	90	592781-627228	34.4	37	44.45	PHAGE_Lactob_phiAT3_NC_005893(6)
Lacticaseibacillus paracasei	1316.rep1_LPAR	JVUB01000116.1	questionable	70	2-11206	11.2	16	45.31	PHAGE_Lactob_Lrm1_NC_011104(3)
Lacticaseibacillus paracasei	1316.rep1_LPAR	JVUB01000153.1	questionable	70	90-17985	17.8	16	47.27	PHAGE_Bacill_AR9_NC_031039(2)
Lacticaseibacillus paracasei	TD 62	CP044361.1	questionable	70	1791338-1797810	6.4	10	44.69	PHAGE_Lactob_phiAT3_NC_005893(2)
Lacticaseibacillus paracasei	TD 62	CP044363.1	questionable	70	13256-23581	10.3	19	40.87	PHAGE_Achrom_phiAxp_1_NC_029033(1)
Lacticaseibacillus paracasei	TD 62	CP044366.1	questionable	80	6086-46439	40.3	23	43.78	PHAGE_Staphy_SPbeta_like_NC_029119(2)
Lacticaseibacillus paracasei	TD 62	CP044366.1	questionable	80	38410-57355	18.9	18	45.96	PHAGE_Staphy_SPbeta_like_NC_029119(2)
Lacticaseibacillus paracasei	NRIC	BAYO01000196.1	questionable	90	62-18089	18	21	46.92	PHAGE_Lactob_PLE2_NC_031036(18)
Lacticaseibacillus paracasei	ATCC 25302	PUFK01000090.1	questionable	70	552-6819	6.2	7	44.97	PHAGE_Entero_EFAP_1_NC_012419(2)
Lacticaseibacillus paracasei	ATCC 25302	PUFK01000026.1	questionable	80	67-17914	17.8	23	46.83	PHAGE_Lactob_phijl1_NC_006936(15)
Lacticaseibacillus paracasei	LC-Ikematsu	BDIT01000022.1	questionable	90	51669-65311	13.6	20	45.31	PHAGE_Entero_IME_EFm5_NC_028826(3)
Lacticaseibacillus paracasei	FAM8374	LKGO01000031.1	questionable	80	30458-71636	41.1	60	44.73	PHAGE_Lactob_PLE3_NC_031125(32)
Lacticaseibacillus paracasei	FAM8374	LKGO01000049.1	questionable	80	274720-288342	13.6	18	45.39	PHAGE_Entero_IME_EFm5_NC_028826(3)
Lacticaseibacillus paracasei	Lpp226	ANMN01000097.1	questionable	80	17533-31181	13.6	19	45.38	PHAGE_Entero_IME_EFm5_NC_028826(3)
Lacticaseibacillus paracasei	Lpp37	ANKG01000013.1	questionable	80	214-13867	13.6	18	45.38	PHAGE_Entero_IME_EFm5_NC_028826(3)
Lacticaseibacillus paracasei	LPC37	PVOP01000112.1	questionable	70	150676-164688	14	20	45.27	PHAGE_Staphy_phiPV83_NC_002486(2)
Lacticaseibacillus paracasei	LPC37	PVOP01000053.1	questionable	75	27518-69211	41.6	64	45.09	PHAGE_Lactob_PLE3_NC_031125(30)
Lacticaseibacillus paracasei	EG9	CP029546.1	questionable	70	630482-635568	5	7	44.82	PHAGE_Lactob_phiAT3_NC_005893(2)
Lacticaseibacillus paracasei	EG9	CP029546.1	questionable	70	2861153-2876624	15.4	22	44.61	PHAGE_Lactob_Lrm1_NC_011104(3)
Lacticaseibacillus paracasei	EG9	CP029547.1	questionable	90	46738-59198	12.4	20	41.08	PHAGE_Staphy_SPbeta_like_NC_029119(2)
Lacticaseibacillus paracasei	EG9	CP029547.1	questionable	90	53336-79175	25.8	18	41.9	PHAGE_Staphy_SPbeta_like_NC_029119(2)
Lacticaseibacillus paracasei	Lp02	CP039707.1	questionable	90	990263-1015775	25.5	21	45.04	PHAGE_Lactob_phiAT3_NC_005893(5)
Lacticaseibacillus paracasei	Lp02	CP039707.1	questionable	80	1544605-1558447	13.8	19	45.37	PHAGE_Entero_IME_EFm5_NC_028826(3)
Lacticaseibacillus paracasei	FAM18126	LKFN01000040.1	questionable	70	20971-29101	8.1	9	43.32	PHAGE_Shigel_Sf6_NC_005344(2)
Lacticaseibacillus paracasei	FAM18126	LKFN01000074.1	questionable	80	1-6600	6.6	8	43.97	PHAGE_Entero_EFAP_1_NC_012419(2)
Lacticaseibacillus paracasei	FAM18123	LKFL01000038.1	questionable	70	133984-141637	7.6	8	43.57	PHAGE_Lactob_phiAT3_NC_005893(2)
Lacticaseibacillus paracasei	FAM6161	LKGJ01000034.1	questionable	70	12632-27932	15.3	22	45.34	PHAGE_Lactob_Lrm1_NC_011104(3)
Lacticaseibacillus paracasei	FAM6161	LKGJ01000047.1	questionable	80	18400-65608	47.2	54	45.22	PHAGE_Lactob_PLE3_NC_031125(32)
Lacticaseibacillus paracasei	FAM8407	LKGP01000039.1	questionable	80	309-26743	26.4	31	45.71	PHAGE_Lactob_PLE3_NC_031125(20)
Lacticaseibacillus paracasei	Lpc10	CP029686.1	questionable	70	1521241-1537364	16.1	24	44.8	PHAGE_Entero_IME_EFm5_NC_028826(3)
Lacticaseibacillus paracasei	Lpc10	CP029686.1	questionable	80	2492156-2545086	52.9	59	43.62	PHAGE_Lactob_PLE3_NC_031125(23)
Lacticaseibacillus paracasei	FAM18113	LKFI01000060.1	questionable	80	3001-20494	17.4	21	45.71	PHAGE_Lactob_PLE3_NC_031125(16)
Lacticaseibacillus paracasei	UBLPC-35	RCFI01000003.1	questionable	90	11979-32050	20	24	45.8	PHAGE_Lactob_PLE3_NC_031125(18)
Lacticaseibacillus paracasei	UBLPC-35	RCFI01000003.1	questionable	80	913124-932053	18.9	19	45.2	PHAGE_Entero_IME_EFm5_NC_028826(3)
Lacticaseibacillus paracasei	UBLPC-35	RCFI01000003.1	questionable	80	1390197-1425529	35.3	38	44.03	PHAGE_Lactob_phiAT3_NC_005893(6)
Lacticaseibacillus paracasei	L9D	MBTZ01000065.1	questionable	70	1256-16683	15.4	19	46.02	PHAGE_Lactob_PLE3_NC_031125(16)
Lacticaseibacillus paracasei	FAM 3257	VBSW01000016.1	questionable	70	51154-68991	17.8	17	45.48	PHAGE_Lactob_Lrm1_NC_011104(3)
Lacticaseibacillus paracasei	FAM 3257	VBSW01000034.1	questionable	80	127531-141185	13.6	18	45.36	PHAGE_Entero_IME_EFm5_NC_028826(3)
Lacticaseibacillus paracasei	Zhang	CP001084.2	questionable	70	980245-994025	13.7	18	45.1	PHAGE_Lactob_PL_1_NC_022757(3)
Lacticaseibacillus paracasei	CNCM	ANKL01000258.1	questionable	80	4372-18382	14	21	45.29	PHAGE_Staphy_phiPV83_NC_002486(2)
Lacticaseibacillus paracasei	DmW_181	NDXH01000041.1	questionable	75	14186-51771	37.5	55	44.89	PHAGE_Lactob_PLE3_NC_031125(30)
Lacticaseibacillus paracasei	FAM10859	LKFC01000001.1	questionable	90	297751-324731	26.9	36	44.31	PHAGE_Lactob_phiAT3_NC_005893(6)
Lacticaseibacillus paracasei	FAM10859	LKFC01000001.1	questionable	80	368564-392876	24.3	15	43.89	PHAGE_Staphy_SPbeta_like_NC_029119(4)
Lacticaseibacillus paracasei	Lpp48	ANLG01000557.1	questionable	70	4156-12793	8.6	14	43.91	PHAGE_Lister_LP_101_NC_024387(10)
Lacticaseibacillus paracasei	CRF28	AFYN01000029.1	questionable	80	1383-36581	35.1	52	44.84	PHAGE_Lactob_PLE3_NC_031125(32)
Lacticaseibacillus paracasei	CRF28	AFYN01000044.1	questionable	80	610-29443	28.8	22	44.5	PHAGE_Lactob_Lrm1_NC_011104(3)
Lacticaseibacillus paracasei	Lpp43	ANKI01000033.1	questionable	90	246-24421	24.1	31	46.47	PHAGE_Lactob_iA2_NC_028830(21)
Lacticaseibacillus paracasei	Lpp43	ANKI01000060.1	questionable	70	795-13808	13	18	44.65	PHAGE_Strept_315.2_NC_004585(3)
Lacticaseibacillus paracasei	Lpp43	ANKI01000062.1	questionable	80	668-13755	13	19	45.6	PHAGE_Entero_IME_EFm5_NC_028826(3)
Lacticaseibacillus paracasei	FAM18101	LKFE01000005.1	questionable	70	253604-270594	16.9	18	45.19	PHAGE_Staphy_phiPV83_NC_002486(2)
Lacticaseibacillus paracasei	FAM18101	LKFE01000005.1	questionable	70	474794-485652	10.8	17	44.92	PHAGE_Lactob_phiAT3_NC_005893(2)
Lacticaseibacillus paracasei	DTA83	QRBH01000016.1	questionable	70	10886-29821	18.9	28	44.01	PHAGE_Paenib_Shelly_NC_041909(4)
Lacticaseibacillus paracasei	UCD174	AFYQ01000068.1	questionable	70	17-9281	9.2	16	46.59	PHAGE_Lactob_PLE3_NC_031125(9)
Lacticaseibacillus paracasei	FAM6410	LKGL01000029.1	questionable	70	35080-52799	17.7	17	45.46	PHAGE_Lactob_Lrm1_NC_011104(3)
Lacticaseibacillus paracasei	FAM6410	LKGL01000034.1	questionable	70	119531-133544	14	19	45.27	PHAGE_Staphy_phiPV83_NC_002486(2)
Lacticaseibacillus paracasei	Lpp228	ANKA01000002.1	questionable	70	115387-131002	15.6	21	45.38	PHAGE_Brevib_Jimmer1_NC_029104(2)
Lacticaseibacillus paracasei	FAM19404	LKFY01000029.1	questionable	90	51811-63144	11.3	12	44.99	PHAGE_Entero_EFAP_1_NC_012419(2)
Lacticaseibacillus paracasei	ATCC 25302	GG670157.1	questionable	70	113151-134460	21.3	24	43.93	PHAGE_Lactob_phijl1_NC_006936(16)
Lacticaseibacillus paracasei	FAM18124	LKFM01000045.1	questionable	80	532-20189	19.6	21	47.1	PHAGE_Lactob_PLE2_NC_031036(20)
Lacticaseibacillus paracasei	1316.rep2_LPAR	JVUA01000193.1	questionable	70	3862-15066	11.2	16	45.31	PHAGE_Lactob_Lrm1_NC_011104(3)
Lacticaseibacillus paracasei	Lpp120	ANMK01000161.1	questionable	70	55505-69733	14.2	17	44.73	PHAGE_Lactob_Lrm1_NC_011104(3)
Lacticaseibacillus paracasei	LC2W	CP002616.1	questionable	80	555441-587020	31.5	35	44.26	PHAGE_Lactob_phiAT3_NC_005893(6)
Lacticaseibacillus paracasei	LC2W	CP002616.1	questionable	80	2991437-3005090	13.6	18	45.38	PHAGE_Entero_IME_EFm5_NC_028826(3)
Lacticaseibacillus paracasei	INIA P272	CABFNE010000025.1	questionable	90	76767-101365	24.5	37	44.16	PHAGE_Lactob_phiAT3_NC_005893(7)
Lacticaseibacillus paracasei	IJH-SONE68	AP018392.1	questionable	70	814847-828230	13.3	18	44.92	PHAGE_Entero_IME_EFm5_NC_028826(3)
Lacticaseibacillus paracasei	CBA3611	CP041657.1	questionable	80	476610-508485	31.8	35	44.27	PHAGE_Lactob_phiAT3_NC_005893(6)
Lacticaseibacillus paracasei	CBA3611	CP041657.1	questionable	80	1098106-1111759	13.6	18	45.38	PHAGE_Entero_IME_EFm5_NC_028826(3)
Lacticaseibacillus paracasei	FAM18133	LKFQ01000071.1	questionable	90	20849-50526	29.6	29	45.82	PHAGE_Lactob_PLE3_NC_031125(18)
Lacticaseibacillus paracasei	Lpp227	ANKK01000155.1	questionable	70	1895-15908	14	19	45.27	PHAGE_Staphy_phiPV83_NC_002486(2)
Lacticaseibacillus paracasei	INF	JXRK01000015.1	questionable	80	17517-43253	25.7	33	45.64	PHAGE_Lactob_PLE2_NC_031036(20)
Lacticaseibacillus paracasei	INF	JXRK01000069.1	questionable	90	2-12191	12.1	20	44.29	PHAGE_Lister_LP_101_NC_024387(10)
Lacticaseibacillus paracasei	INF	JXRK01000074.1	questionable	80	1222-11596	10.3	17	41.94	PHAGE_Lactob_Lc_Nu_NC_007501(5)
Lacticaseibacillus paracasei	FAM18157	LKFS01000042.1	questionable	90	1-16068	16	16	43.53	PHAGE_Lactob_Lc_Nu_NC_007501(9)
Lacticaseibacillus paracasei	FAM18157	LKFS01000048.1	questionable	80	1-6807	6.8	9	41.66	PHAGE_Lactob_Lv_1_NC_011801(4)
Lacticaseibacillus paracasei	FAM18157	LKFS01000054.1	questionable	70	127-17996	17.8	29	44.43	PHAGE_Lactob_PLE3_NC_031125(14)
Lacticaseibacillus paracasei	Lpp74	ANJU01000009.1	questionable	75	1790-46823	45	69	44.84	PHAGE_Lactob_PLE3_NC_031125(30)
Lacticaseibacillus paracasei	ZFM54	CP032637.1	questionable	90	1373537-1388072	14.5	20	44.85	PHAGE_Lactob_phiAT3_NC_005893(5)
Lacticaseibacillus paracasei	LMG	NIGW01000003.1	questionable	70	52639-66394	13.7	18	45.43	PHAGE_Entero_IME_EFm5_NC_028826(3)
Lacticaseibacillus paracasei	FAM18121	LKFK01000007.1	questionable	80	143841-170954	27.1	12	44.15	PHAGE_Lactob_phiAT3_NC_005893(3)
Lacticaseibacillus paracasei	FAM18121	LKFK01000008.1	questionable	90	1-18301	18.3	25	44.84	PHAGE_Paenib_Shelly_NC_041909(4)
Lacticaseibacillus paracasei	FAM18121	LKFK01000013.1	questionable	80	525001-540050	15	19	45.4	PHAGE_Paenib_Shelly_NC_041909(4)
Lacticaseibacillus paracasei	FAM18121	LKFK01000014.1	questionable	70	712171-771818	59.6	61	45.08	PHAGE_Lactob_PLE3_NC_031125(25)
Lacticaseibacillus paracasei	FAM6165	LKGK01000034.1	questionable	70	88-5383	5.2	7	46	PHAGE_Entero_phiSHEF4_NC_042022(2)
Lacticaseibacillus paracasei	VA02-1AN	JAAJBK010000012.1	questionable	76	65832-89713	23.8	33	44.46	PHAGE_Lactob_PLE2_NC_031036(26)
Lacticaseibacillus paracasei	VA02-1AN	JAAJBK010000026.1	questionable	81	11802-30769	18.9	29	44.95	PHAGE_Lactob_iA2_NC_028830(27)
Lacticaseibacillus paracasei	VA02-1AN	JAAJBK010000002.1	questionable	80	126528-140181	13.6	18	45.38	PHAGE_Entero_IME_EFm5_NC_028826(3)
Lacticaseibacillus paracasei	FAM22280	LKGD01000057.1	questionable	80	1-19143	19.1	23	44.97	PHAGE_Lactob_PLE3_NC_031125(17)
Lacticaseibacillus paracasei	FAM22280	LKGD01000101.1	questionable	70	4475-19974	15.5	21	44.94	PHAGE_Lactob_Lrm1_NC_011104(3)
Lacticaseibacillus paracasei	W56	HE970764.1	questionable	80	555629-587206	31.5	35	44.27	PHAGE_Lactob_phiAT3_NC_005893(6)
Lacticaseibacillus paracasei	W56	HE970764.1	questionable	80	3028178-3041831	13.6	18	45.38	PHAGE_Entero_IME_EFm5_NC_028826(3)
Lacticaseibacillus paracasei	DPC6800	LNQD01000043.1	questionable	80	91-17886	17.7	21	45.91	PHAGE_Lactob_PLE3_NC_031125(18)
Lacticaseibacillus paracasei	BD-II	CP002618.1	questionable	80	552499-584078	31.5	35	44.26	PHAGE_Lactob_phiAT3_NC_005893(6)
Lacticaseibacillus paracasei	BD-II	CP002618.1	questionable	80	3022321-3035974	13.6	18	45.38	PHAGE_Entero_IME_EFm5_NC_028826(3)
Lacticaseibacillus paracasei	FAM22278	LKGB01000105.1	questionable	80	33-20509	20.4	32	44.14	PHAGE_Lister_LP_101_NC_024387(9)
Lacticaseibacillus paracasei	Lpp22	ANMI01000266.1	questionable	70	4382-19723	15.3	20	44.29	PHAGE_Entero_vB_EfaS_AL3_NC_042126(3)
Lacticaseibacillus paracasei	s-16	JACEIM010000068.1	questionable	70	798-7122	6.3	9	44.93	PHAGE_Entero_EFAP_1_NC_012419(2)
Lacticaseibacillus paracasei	s-16	JACEIM010000008.1	questionable	70	83-34497	34.4	33	45.33	PHAGE_Lactob_iLp84_NC_028783(9)
Lacticaseibacillus paracasei	FAM18108	LKFG01000005.1	questionable	75	96729-140742	44	61	44.42	PHAGE_Lactob_PLE3_NC_031125(30)
Lacticaseibacillus paracasei	Lpp221	ANKF01000026.1	questionable	70	1-13831	13.8	19	45.38	PHAGE_Staphy_phiPV83_NC_002486(2)
Lacticaseibacillus paracasei	CACC 566	CP048003.1	questionable	70	155772-173763	17.9	18	45.33	PHAGE_Strept_315.2_NC_004585(3)
Lacticaseibacillus paracasei	CACC 566	CP048003.1	questionable	90	317224-345038	27.8	26	42.55	PHAGE_Staphy_SPbeta_like_NC_029119(2)
Lacticaseibacillus paracasei	CACC 566	CP048003.1	questionable	80	2895579-2914508	18.9	19	45.21	PHAGE_Entero_IME_EFm5_NC_028826(3)
Lacticaseibacillus paracasei	DSM 5622	AZGH01000074.1	questionable	70	728-7073	6.3	9	44.91	PHAGE_Entero_EFAP_1_NC_012419(2)
Lacticaseibacillus paracasei	Lpp189	ANJY01000027.1	questionable	70	787-24378	23.5	21	46.21	PHAGE_Brevib_Jimmer1_NC_029104(2)
Lacticaseibacillus paracasei	FAM22279	LKGC01000079.1	questionable	70	1724-17195	15.4	21	44.93	PHAGE_Lactob_PL_1_NC_022757(3)
Lacticaseibacillus paracasei	FAM22279	LKGC01000104.1	questionable	70	1482-17075	15.5	19	45.97	PHAGE_Lactob_PLE3_NC_031125(16)
Lacticaseibacillus paracasei	DUP 13076	PKQJ01000011.1	questionable	76	217-24085	23.8	33	44.46	PHAGE_Lactob_PLE2_NC_031036(26)
Lacticaseibacillus paracasei	DUP 13076	PKQJ01000024.1	questionable	84	217-19419	19.2	29	44.97	PHAGE_Lactob_iA2_NC_028830(28)
Lacticaseibacillus paracasei	DUP 13076	PKQJ01000003.1	questionable	80	126529-140182	13.6	18	45.38	PHAGE_Entero_IME_EFm5_NC_028826(3)
Lacticaseibacillus paracasei	Lpc-37	AFYU01000074.1	questionable	70	150676-164688	14	20	45.27	PHAGE_Staphy_phiPV83_NC_002486(2)
Lacticaseibacillus paracasei	Lpc-37	AFYU01000080.1	questionable	75	27518-69211	41.6	64	45.09	PHAGE_Lactob_PLE3_NC_031125(30)
Lacticaseibacillus paracasei	LC355	CP029536.1	questionable	70	438565-446226	7.6	11	43.63	PHAGE_Lactob_phiAT3_NC_005893(2)
Lacticaseibacillus paracasei	LC355	CP029536.1	questionable	80	1541632-1567487	25.8	36	44.09	PHAGE_Lactob_phiAT3_NC_005893(6)
Lacticaseibacillus paracasei	LC355	CP029536.1	questionable	80	2115052-2128900	13.8	19	45.43	PHAGE_Entero_IME_EFm5_NC_028826(3)
Lacticaseibacillus paracasei	275_LPAR	JVNI01000045.1	questionable	80	65-22121	22	24	45.85	PHAGE_Lactob_PLE2_NC_031036(20)
Lacticaseibacillus paracasei	275_LPAR	JVNI01000128.1	questionable	70	167-13012	12.8	18	45.39	PHAGE_Paenib_Shelly_NC_041909(4)
Lacticaseibacillus paracasei	10266	CP031785.1	questionable	90	1183470-1230784	47.3	68	44.49	PHAGE_Lactob_PLE3_NC_031125(36)
Lacticaseibacillus paracasei	FAM18129	LKFO01000050.1	questionable	80	532-20189	19.6	21	47.1	PHAGE_Lactob_PLE2_NC_031036(20)
Lacticaseibacillus paracasei	FAM18129	LKFO01000078.1	questionable	75	80694-131350	50.6	69	44.59	PHAGE_Lactob_PLE3_NC_031125(30)
Lacticaseibacillus paracasei	DTA81	JAAVWK010000001.1	questionable	90	77987-91801	13.8	19	45.34	PHAGE_Entero_IME_EFm5_NC_028826(3)
Lacticaseibacillus paracasei	Lc1542	LDEJ01000001.1	questionable	70	172510-186482	13.9	19	45.28	PHAGE_Staphy_phiPV83_NC_002486(2)
Lacticaseibacillus paracasei	Lc1542	LDEJ01000022.1	questionable	85	27828-77439	49.6	70	44.98	PHAGE_Lactob_PLE3_NC_031125(34)
Lacticaseibacillus paracasei	FAM18119	LKFJ01000032.1	questionable	70	1-15688	15.6	17	47.55	PHAGE_Lactob_iA2_NC_028830(17)
Lacticaseibacillus paracasei	DSM 20258	AYYJ01000043.1	questionable	70	1-16420	16.4	24	45.82	PHAGE_Lactob_PLE3_NC_031125(17)
Lacticaseibacillus paracasei	RI-195	MKGA01000006.1	questionable	80	49936-65234	15.2	23	45.67	PHAGE_Entero_IME_EFm5_NC_028826(3)
Lacticaseibacillus paracasei	ATCC 334	CP000423.1	questionable	90	1888943-1950739	61.7	72	44.97	PHAGE_Lactob_PLE3_NC_031125(23)
Lacticaseibacillus paracasei	N1115	CP007122.1	questionable	70	521799-551745	29.9	18	45.84	PHAGE_Entero_phiSHEF4_NC_042022(2)
Lacticaseibacillus paracasei	N1115	CP007122.1	questionable	70	701946-707953	6	8	45.72	PHAGE_Stx2_c_1717_NC_011357(2)
Lacticaseibacillus paracasei	N1115	CP007122.1	questionable	75	795538-853263	57.7	63	44.82	PHAGE_Lactob_PLE3_NC_031125(30)
Lacticaseibacillus paracasei	N1115	CP007122.1	questionable	70	864038-872626	8.5	8	42.79	PHAGE_Lactob_phiAT3_NC_005893(2)
Lacticaseibacillus paracasei	JCM 8130	AP012541.1	questionable	70	470037-511101	41	32	44.85	PHAGE_Lactob_phiAT3_NC_005893(5)
Lacticaseibacillus paracasei	BIO5452	WBNY01000007.1	questionable	70	158615-185638	27	18	46.21	PHAGE_Entero_IME_EFm5_NC_028826(3)
Lacticaseibacillus paracasei	NRIC 1917	BAYN01000124.1	questionable	80	1-17076	17	22	44.34	PHAGE_Lister_LP_101_NC_024387(10)
Lacticaseibacillus paracasei	NRIC 1917	BAYN01000007.1	questionable	70	1982-17262	15.2	19	45.93	PHAGE_Lactob_PLE3_NC_031125(15)
Lacticaseibacillus paracasei	NRIC 644	BAYM01000242.1	questionable	80	1925-15612	13.6	18	44.27	PHAGE_Lister_LP_101_NC_024387(10)
Lacticaseibacillus paracasei	NRIC 644	BAYM01000240.1	questionable	70	1-14456	14.4	19	45.93	PHAGE_Lactob_PLE3_NC_031125(15)
Lacticaseibacillus paracasei	W14	MWVE01000021.1	questionable	80	196-24191	23.9	28	45.82	PHAGE_Lactob_PLE3_NC_031125(19)
Lacticaseibacillus paracasei	LcY	CM001848.2	questionable	80	559125-590704	31.5	35	44.23	PHAGE_Lactob_phiAT3_NC_005893(6)
Lacticaseibacillus paracasei	LcY	CM001848.2	questionable	80	2995050-3008703	13.6	18	45.37	PHAGE_Entero_IME_EFm5_NC_028826(3)
Lacticaseibacillus paracasei	DSM 20207	JYBD01000005.1	questionable	80	75788-91134	15.3	23	45.4	PHAGE_Entero_IME_EFm5_NC_028826(3)
Lacticaseibacillus paracasei	DSM 20207	JYBD01000020.1	questionable	85	110-43383	43.2	60	44.54	PHAGE_Lactob_PLE3_NC_031125(34)
Lacticaseibacillus paracasei	UW1	AFYR01000025.1	questionable	70	2975-16591	13.6	20	45.41	PHAGE_Bacter_Sitara_NC_028854(3)
Lacticaseibacillus paracasei	UW1	AFYR01000046.1	questionable	90	693-26776	26	32	45.71	PHAGE_Lactob_iA2_NC_028830(20)
Lacticaseibacillus paracasei	S49	SUMT01000002.1	questionable	90	132657-155462	22.8	24	46.29	PHAGE_Lactob_phijl1_NC_006936(15)
Lacticaseibacillus paracasei	S49	SUMT01000005.1	questionable	70	84146-97926	13.7	18	45.11	PHAGE_Lactob_PL_1_NC_022757(3)
Lacticaseibacillus paracasei	LOCK919	CP005486.1	questionable	90	596086-630512	34.4	36	44.36	PHAGE_Lactob_phiAT3_NC_005893(6)
Lacticaseibacillus paracasei	LOCK919	CP005486.1	questionable	85	2415439-2471439	56	61	45.1	PHAGE_Lactob_PLE3_NC_031125(34)
Lacticaseibacillus paracasei	FAM18110	LKFH01000116.1	questionable	70	1643-17292	15.6	22	44.5	PHAGE_Entero_IME_EFm5_NC_028826(3)
Lacticaseibacillus paracasei	BIOML-A1	WKPH01000002.1	questionable	70	54801-99458	44.6	58	45.66	PHAGE_Lactob_PLE3_NC_031125(27)
Lacticaseibacillus paracasei	BIOML-A1	WKPH01000055.1	questionable	70	482-5541	5	7	44.6	PHAGE_Entero_EFAP_1_NC_012419(2)
Lacticaseibacillus paracasei	SRCM103424	SCEO01000001.1	questionable	87	967285-1018546	51.2	71	44.69	PHAGE_Lactob_PLE3_NC_031125(35)
Lacticaseibacillus paracasei	SRCM103424	SCEO01000001.1	questionable	70	2252518-2274078	21.5	22	44.73	PHAGE_Staphy_phiPV83_NC_002486(2)
Lacticaseibacillus paracasei	SRCM103424	SCEO01000002.1	questionable	80	8871-19985	11.1	19	42.68	PHAGE_Lactob_phiAT3_NC_005893(3)
Lacticaseibacillus paracasei	SRCM103424	SCEO01000005.1	questionable	70	12712-25373	12.6	10	42.28	PHAGE_Staphy_SPbeta_like_NC_029119(2)
Lacticaseibacillus paracasei	FAM19317	LKFW01000026.1	questionable	70	170773-184786	14	19	45.26	PHAGE_Staphy_phiPV83_NC_002486(2)
Lacticaseibacillus paracasei	D3-5	JAACXY010000016.1	questionable	90	191-25987	25.7	30	45.64	PHAGE_Lactob_PLE3_NC_031125(19)
Lacticaseibacillus paracasei	D3-5	JAACXY010000004.1	questionable	70	53236-67249	14	19	45.28	PHAGE_Staphy_phiPV83_NC_002486(2)
Lacticaseibacillus paracasei	DTA93	VTYT01000012.1	questionable	80	47875-66804	18.9	19	45.2	PHAGE_Entero_IME_EFm5_NC_028826(3)
Lacticaseibacillus paracasei	Lpp17	ANMH01000083.1	questionable	80	562-12146	11.5	18	45.9	PHAGE_Lactob_CL1_NC_028888(13)
Lacticaseibacillus paracasei	BIOML-A3	WKPF01000002.1	questionable	70	49474-93983	44.5	59	45.67	PHAGE_Lactob_PLE3_NC_031125(27)
Lacticaseibacillus paracasei	BIOML-A3	WKPF01000059.1	questionable	70	482-5541	5	7	44.6	PHAGE_Entero_EFAP_1_NC_012419(2)
Lacticaseibacillus paracasei	DPC4206	NCSO01000018.1	questionable	80	3-5451	5.4	8	47.16	PHAGE_Paenib_Shelly_NC_041909(4)
Lacticaseibacillus paracasei	DPC4206	NCSO01000020.1	questionable	70	170787-184800	14	19	45.26	PHAGE_Staphy_phiPV83_NC_002486(2)
Lacticaseibacillus paracasei	DPC4206	NCSO01000021.1	questionable	75	27825-72858	45	69	44.84	PHAGE_Lactob_PLE3_NC_031125(30)
Lacticaseibacillus paracasei	DPC4206	NCSO01000029.1	questionable	70	51037-69963	18.9	12	46.15	PHAGE_Bacter_Diva_NC_028788(2)
Lacticaseibacillus paracasei	FAM18105	LKFF01000053.1	questionable	70	19113-45033	25.9	18	44.86	PHAGE_Staphy_phiPV83_NC_002486(2)
Lacticaseibacillus paracasei	SRCM103299	CP035563.1	questionable	80	1130465-1144307	13.8	19	45.35	PHAGE_Entero_IME_EFm5_NC_028826(3)
Lacticaseibacillus paracasei	FAM6012	LKGI01000039.1	questionable	80	40269-54944	14.6	21	44.63	PHAGE_Entero_IME_EF3_NC_023595(2)
Lacticaseibacillus paracasei	FAM6012	LKGI01000076.1	questionable	90	69-18646	18.5	20	44.64	PHAGE_Lister_LP_101_NC_024387(10)
Lacticaseibacillus paracasei	FAM18149	CP017261.1	questionable	70	652385-666381	13.9	17	44.16	PHAGE_Entero_IME_EFm5_NC_028826(3)
Lacticaseibacillus paracasei	FAM18149	CP017262.1	questionable	80	25558-53504	27.9	32	42.97	PHAGE_Staphy_SPbeta_like_NC_029119(2)
Lacticaseibacillus paracasei	FAM18149	CP017263.1	questionable	80	2552-13083	10.5	14	40.33	PHAGE_Bacter_Diva_NC_028788(2)
Lacticaseibacillus paracasei	FAM18149	CP017266.1	questionable	70	8260-23878	15.6	14	41.31	PHAGE_Staphy_SPbeta_like_NC_029119(2)
Lacticaseibacillus paracasei	AM33-2AC	QVHW01000002.1	questionable	70	53105-67118	14	19	45.28	PHAGE_Staphy_phiPV83_NC_002486(2)
Lacticaseibacillus paracasei	AM33-2AC	QVHW01000003.1	questionable	75	27577-72745	45.1	69	44.83	PHAGE_Lactob_PLE3_NC_031125(30)
Lacticaseibacillus paracasei	SRCM103410	SCEM01000001.1	questionable	80	962111-976019	13.9	19	45.38	PHAGE_Entero_IME_EFm5_NC_028826(3)
Lacticaseibacillus paracasei	BL23	FM177140.1	questionable	80	3031592-3045245	13.6	18	45.38	PHAGE_Entero_IME_EFm5_NC_028826(3)
Lacticaseibacillus paracasei	co_0103	RCYL01000002.1	questionable	70	54801-99458	44.6	58	45.66	PHAGE_Lactob_PLE3_NC_031125(27)
Lacticaseibacillus paracasei	co_0103	RCYL01000058.1	questionable	70	482-5541	5	7	44.6	PHAGE_Entero_EFAP_1_NC_012419(2)
Lacticaseibacillus paracasei	Lpp223	ANML01000019.1	questionable	80	68676-82329	13.6	18	45.38	PHAGE_Entero_IME_EFm5_NC_028826(3)
Lacticaseibacillus paracasei	Lpp223	ANML01000082.1	questionable	79	1-23958	23.9	34	44.46	PHAGE_Lactob_PLE2_NC_031036(27)
Lacticaseibacillus paracasei	Lpp223	ANML01000122.1	questionable	87	1-19298	19.2	30	44.95	PHAGE_Lactob_iA2_NC_028830(29)
Lacticaseibacillus paracasei	Lc-10	AFYT01000018.1	questionable	70	44476-58231	13.7	18	45.43	PHAGE_Entero_IME_EFm5_NC_028826(3)
Lacticaseibacillus paracasei	Lc-10	AFYT01000022.1	questionable	90	31294-37512	6.2	12	45.63	PHAGE_Stx2_c_1717_NC_011357(2)
Lacticaseibacillus paracasei	FAM18132	LKFP01000046.1	questionable	70	19113-45033	25.9	18	44.86	PHAGE_Staphy_phiPV83_NC_002486(2)
Lacticaseibacillus paracasei	L9	CP012148.1	questionable	80	570139-582461	12.3	16	45.58	PHAGE_Paenib_Shelly_NC_041909(4)
Lacticaseibacillus paracasei	L9	CP012148.1	questionable	80	1086726-1106769	20	21	45.15	PHAGE_Entero_IME_EFm5_NC_028826(3)
Lacticaseibacillus paracasei	L9	CP012148.1	questionable	85	1202239-1249942	47.7	66	44.81	PHAGE_Lactob_PLE3_NC_031125(34)
Lacticaseibacillus paracasei	W16	MWVD01000038.1	questionable	70	5405-18272	12.8	19	44.43	PHAGE_Entero_IME_EFm5_NC_028826(3)
Lacticaseibacillus paracasei	12A	AWZQ01000001.1	questionable	90	7940-48924	40.9	58	44.88	PHAGE_Lactob_PLE3_NC_031125(36)
Lacticaseibacillus paracasei	TJB4	QXET01000002.1	questionable	80	141557-168046	26.4	31	44.95	PHAGE_Lactob_PLE2_NC_031036(20)
Lacticaseibacillus paracasei	TJB4	QXET01000008.1	questionable	70	40697-56280	15.5	24	44.66	PHAGE_Entero_IME_EFm1_NC_024356(3)
Lacticaseibacillus paracasei	RI-210	MKFY01000018.1	questionable	70	98331-112240	13.9	18	44.57	PHAGE_Strept_315.2_NC_004585(3)
Lacticaseibacillus paracasei	RI-210	MKFY01000002.1	questionable	90	261-24436	24.1	31	46.47	PHAGE_Lactob_iA2_NC_028830(21)
Lacticaseibacillus paracasei	RI-210	MKFY01000004.1	questionable	80	27459-46388	18.9	19	45.21	PHAGE_Entero_IME_EFm5_NC_028826(3)
Lacticaseibacillus paracasei	FAM8140	LKGN01000023.1	questionable	70	411650-425663	14	19	45.26	PHAGE_Staphy_phiPV83_NC_002486(2)
Lacticaseibacillus paracasei	M36	AFYO01000029.1	questionable	70	101440-115452	14	20	45.27	PHAGE_Staphy_phiPV83_NC_002486(2)
Lacticaseibacillus paracasei	M36	AFYO01000031.1	questionable	87	27905-69674	41.7	60	44.92	PHAGE_Lactob_PLE3_NC_031125(35)
Lacticaseibacillus paracasei	FAM19353	LKFX01000044.1	questionable	70	37566-51896	14.3	17	44.69	PHAGE_Entero_IME_EFm5_NC_028826(3)
Lacticaseibacillus paracasei	Lpp229	ANJT01000035.1	questionable	80	61730-75382	13.6	18	45.39	PHAGE_Entero_IME_EFm5_NC_028826(3)
Lacticaseibacillus paracasei	Lpp229	ANJT01000113.1	questionable	84	937-20455	19.5	31	45.59	PHAGE_Lactob_iA2_NC_028830(28)
Lacticaseibacillus paracasei	FAM18168	LKFT01000034.1	questionable	70	12374-26370	13.9	17	44.16	PHAGE_Entero_IME_EFm5_NC_028826(3)
Lacticaseibacillus paracasei	FAM18168	LKFT01000053.1	questionable	90	1-20472	20.4	26	45.39	PHAGE_Lactob_PLE3_NC_031125(18)
Lacticaseibacillus paracasei	FAM18149	LKFR01000002.1	questionable	90	8890-36836	27.9	26	42.97	PHAGE_Staphy_SPbeta_like_NC_029119(2)
Lacticaseibacillus paracasei	FAM18149	LKFR01000004.1	questionable	80	20280-37267	16.9	16	39.41	PHAGE_Staphy_SPbeta_like_NC_029119(3)
Lacticaseibacillus paracasei	FAM18149	LKFR01000006.1	questionable	70	222432-236428	13.9	17	44.16	PHAGE_Entero_IME_EFm5_NC_028826(3)
Lacticaseibacillus paracasei	FAM18099	LKFD01000004.1	questionable	70	23779-41060	17.2	19	45.67	PHAGE_Paenib_Shelly_NC_041909(4)
Lacticaseibacillus paracasei	FAM18099	LKFD01000005.1	questionable	90	1166815-1176431	9.6	11	44.84	PHAGE_Lactob_phiAT3_NC_005893(2)
Lacticaseibacillus paracasei	CCC B1205	LGIY01000018.1	questionable	85	242-36580	36.3	57	44.7	PHAGE_Lactob_PLE3_NC_031125(34)
Lacticaseibacillus paracasei	CCC B1205	LGIY01000002.1	questionable	80	61674-74907	13.2	19	45.32	PHAGE_Entero_IME_EFm5_NC_028826(3)
Lacticaseibacillus paracasei	CCC B1205	LGIY01000007.1	questionable	90	149-24999	24.8	26	42.69	PHAGE_Staphy_SPbeta_like_NC_029119(2)
Lacticaseibacillus paracasei	FAM3257	LKGG01000016.1	questionable	70	51154-68991	17.8	17	45.48	PHAGE_Lactob_Lrm1_NC_011104(3)
Lacticaseibacillus paracasei	FAM3257	LKGG01000034.1	questionable	80	127531-141185	13.6	18	45.36	PHAGE_Entero_IME_EFm5_NC_028826(3)
Lacticaseibacillus paracasei	DPC4536	NCSP01000006.1	questionable	80	242923-283532	40.6	20	47.46	PHAGE_Staphy_SPbeta_like_NC_029119(3)
Lacticaseibacillus paracasei	DPC4536	NCSP01000009.1	questionable	70	171005-185018	14	19	45.27	PHAGE_Staphy_phiPV83_NC_002486(2)
Lacticaseibacillus paracasei	DPC4536	NCSP01000011.1	questionable	75	27864-72897	45	69	44.84	PHAGE_Lactob_PLE3_NC_031125(30)
Lacticaseibacillus paracasei	7112-2	CP025499.1	questionable	80	541955-573534	31.5	35	44.26	PHAGE_Lactob_phiAT3_NC_005893(6)
Lacticaseibacillus paracasei	7112-2	CP025499.1	questionable	80	2974410-2988063	13.6	18	45.38	PHAGE_Entero_IME_EFm5_NC_028826(3)
Lacticaseibacillus paracasei	RI-194	MKFZ01000002.1	questionable	80	61607-76905	15.2	23	45.67	PHAGE_Entero_IME_EFm5_NC_028826(3)
Lacticaseibacillus paracasei	TCS	CP038153.1	questionable	80	555590-587169	31.5	35	44.26	PHAGE_Lactob_phiAT3_NC_005893(6)
Lacticaseibacillus paracasei	TCS	CP038153.1	questionable	80	3030096-3043749	13.6	18	45.38	PHAGE_Entero_IME_EFm5_NC_028826(3)
Lacticaseibacillus paracasei	BIOML-A2	WKPG01000002.1	questionable	70	54801-99458	44.6	58	45.66	PHAGE_Lactob_PLE3_NC_031125(27)
Lacticaseibacillus paracasei	BIOML-A2	WKPG01000031.1	questionable	90	12233-34059	21.8	13	46.46	PHAGE_Entero_EFAP_1_NC_012419(2)
Lacticaseibacillus paracasei	COM0101	BAGT01000032.1	questionable	80	126403-140056	13.6	18	45.38	PHAGE_Entero_IME_EFm5_NC_028826(3)
Lacticaseibacillus paracasei	KMB_616	QMJP01000013.1	questionable	70	219-14897	14.6	18	44.63	PHAGE_Staphy_phiPV83_NC_002486(2)
Lacticaseibacillus paracasei	DPC 7150	VLHQ01000004.1	questionable	87	28614-86872	58.2	69	44.28	PHAGE_Lactob_PLE3_NC_031125(35)
Lacticaseibacillus paracasei	BIOML-A4	WKPE01000001.1	questionable	70	39751-84260	44.5	59	45.67	PHAGE_Lactob_PLE3_NC_031125(27)
Lacticaseibacillus paracasei	BIOML-A4	WKPE01000087.1	questionable	70	482-5541	5	7	44.6	PHAGE_Entero_EFAP_1_NC_012419(2)
Lacticaseibacillus paracasei	FAM18175	LKFV01000042.1	questionable	70	50847-68774	17.9	19	45.44	PHAGE_Lactob_Lrm1_NC_011104(3)
Lacticaseibacillus paracasei	FAM18175	LKFV01000042.1	questionable	70	343888-357473	13.5	19	44.18	PHAGE_Entero_IME_EFm5_NC_028826(3)
Lacticaseibacillus paracasei	INF 10	JXRL01000016.1	questionable	80	17517-43253	25.7	33	45.64	PHAGE_Lactob_PLE2_NC_031036(20)
Lacticaseibacillus paracasei	INF 10	JXRL01000070.1	questionable	80	159-11862	11.7	19	44.27	PHAGE_Lister_LP_101_NC_024387(10)
Lacticaseibacillus paracasei	INF 10	JXRL01000073.1	questionable	80	1222-11596	10.3	17	41.94	PHAGE_Lactob_Lc_Nu_NC_007501(5)
Lacticaseibacillus paracasei	Lpc-37	NOKL01000002.1	questionable	80	2400319-2426173	25.8	37	44.08	PHAGE_Lactob_phiAT3_NC_005893(6)
Lacticaseibacillus paracasei	Lpc-37	NOKL01000002.1	questionable	70	2508974-2544986	36	17	48.84	PHAGE_Paenib_Shelly_NC_041909(4)
Lacticaseibacillus paracasei	Lpc-37	NOKL01000002.1	questionable	70	2966260-2980273	14	19	45.27	PHAGE_Staphy_phiPV83_NC_002486(2)
Lacticaseibacillus paracasei	Lpc-37	NOKL01000002.1	questionable	75	3070268-3111961	41.6	64	45.07	PHAGE_Lactob_PLE3_NC_031125(30)
Lacticaseibacillus paracasei	KL1	CP013921.1	incomplete	50	68423-118587	50.1	65	45.21	PHAGE_Lactob_PLE3_NC_031125(29)
Lacticaseibacillus paracasei	KL1	CP013921.1	incomplete	60	2282800-2305787	22.9	16	44.16	PHAGE_Paenib_Shelly_NC_041909(4)
Lacticaseibacillus paracasei	KL1	CP013921.1	intact	150	520870-564006	43.1	58	44.09	PHAGE_Lactob_Lrm1_NC_011104(13)
Lacticaseibacillus paracasei	KL1	CP013921.1	intact	130	1840850-1876225	35.3	37	44.55	PHAGE_Lactob_phiAT3_NC_005893(6)
Lacticaseibacillus paracasei	KL1	CP013921.1	questionable	90	1694818-1707021	12.2	10	44.85	PHAGE_Entero_EFAP_1_NC_012419(2)
Lacticaseibacillus rhamnosus	4B15	CP021426.1	incomplete	60	1411973-1440309	28.3	23	45.59	PHAGE_Lactob_Lrm1_NC_011104(3)
Lacticaseibacillus rhamnosus	4B15	CP021426.1	intact	150	2822602-2857270	34.6	22	42.31	PHAGE_Lactob_phiAT3_NC_005893(9)
Lacticaseibacillus rhamnosus	4B15	CP021426.1	intact	110	3023930-3047741	23.8	36	45.17	PHAGE_Lactob_Lrm1_NC_011104(3)
Lacticaseibacillus rhamnosus	Pen	CP020464.1	intact	150	2223256-2278156	54.9	54	45.25	PHAGE_Lactob_Lrm1_NC_011104(28)
Lacticaseibacillus rhamnosus	4B15	CP021426.1	questionable	70	238368-280154	41.7	58	45.19	PHAGE_Lactob_PLE3_NC_031125(29)
Lacticaseibacillus rhamnosus	LR-GG-MoProbi	PJQU01000001.1	incomplete	30	153964-174424	20.4	21	46.55	PHAGE_Bacill_G_NC_023719(3)
Lacticaseibacillus rhamnosus	Lrh27	JTIC01000002.1	incomplete	30	8605-36673	28	21	46.52	PHAGE_Bacill_G_NC_023719(3)
Lacticaseibacillus rhamnosus	Lrh27	JTIC01000019.1	incomplete	60	456-26677	26.2	41	44.8	PHAGE_Lactob_PLE3_NC_031125(6)
Lacticaseibacillus rhamnosus	Lrh29	JTIA01000084.1	incomplete	20	1-4852	4.8	9	43.12	PHAGE_Lactob_PLE3_NC_031125(4)
Lacticaseibacillus rhamnosus	Lrh29	JTIA01000136.1	incomplete	60	1283-5044	3.7	7	49.1	PHAGE_Agroba_Atu_ph07_NC_042013(2)
Lacticaseibacillus rhamnosus	Lrh29	JTIA01000315.1	incomplete	50	3-14057	14	20	45.77	PHAGE_Lactob_PLE3_NC_031125(10)
Lacticaseibacillus rhamnosus	AMC0709	JACCKR010000034.1	incomplete	20	347-18041	17.6	37	43.91	PHAGE_Lactob_Lrm1_NC_011104(14)
Lacticaseibacillus rhamnosus	Lr053	JUIJ01000011.1	incomplete	50	156-13958	13.8	15	45.12	PHAGE_Staphy_phiPV83_NC_002486(2)
Lacticaseibacillus rhamnosus	CNCM-I-3698	LAZE01000019.1	incomplete	60	34382-38965	4.5	9	49.06	PHAGE_Agroba_Atu_ph07_NC_042013(2)
Lacticaseibacillus rhamnosus	186_LRHA	JVQV01000058.1	incomplete	30	1-7133	7.1	11	43.6	PHAGE_Entero_N15_NC_001901(2)
Lacticaseibacillus rhamnosus	40f	LFNA01000002.1	incomplete	30	190294-209148	18.8	10	44.5	PHAGE_Lactob_Lc_Nu_NC_007501(2)
Lacticaseibacillus rhamnosus	40f	LFNA01000037.1	incomplete	30	1-19732	19.7	36	43.52	PHAGE_Lactob_A2_NC_004112(16)
Lacticaseibacillus rhamnosus	40f	LFNA01000039.1	incomplete	20	1-17066	17	28	44.88	PHAGE_Lactob_Lrm1_NC_011104(15)
Lacticaseibacillus rhamnosus	40f	LFNA01000040.1	incomplete	50	3907-7920	4	8	48.41	PHAGE_Agroba_Atu_ph07_NC_042013(2)
Lacticaseibacillus rhamnosus	40f	LFNA01000051.1	incomplete	30	5-4591	4.5	7	46.65	PHAGE_Lactob_Lc_Nu_NC_007501(5)
Lacticaseibacillus rhamnosus	Lrh4	JTHV01000187.1	incomplete	30	220-13658	13.4	29	44.1	PHAGE_Lactob_Lrm1_NC_011104(14)
Lacticaseibacillus rhamnosus	Lrh1	JTIV01000157.1	incomplete	20	141-17702	17.5	33	43.87	PHAGE_Lactob_iLp84_NC_028783(15)
Lacticaseibacillus rhamnosus	FAM 20558	VBSZ01000003.1	incomplete	30	162697-183158	20.4	22	46.67	PHAGE_Bacill_G_NC_023719(3)
Lacticaseibacillus rhamnosus	FAM 20558	VBSZ01000016.1	incomplete	60	34488-39070	4.5	9	49.05	PHAGE_Agroba_Atu_ph07_NC_042013(2)
Lacticaseibacillus rhamnosus	P4	NXEW01000040.1	incomplete	30	3-11701	11.6	11	43.7	PHAGE_Entero_N15_NC_001901(2)
Lacticaseibacillus rhamnosus	LR-S	PJQV01000021.1	incomplete	20	43097-71601	28.5	27	44.67	PHAGE_Lactob_iLp84_NC_028783(16)
Lacticaseibacillus rhamnosus	LR-S	PJQV01000007.1	incomplete	30	92183-120250	28	21	46.46	PHAGE_Bacill_G_NC_023719(3)
Lacticaseibacillus rhamnosus	Lrh28	JTIB01000022.1	incomplete	60	19827-35389	15.5	23	44.47	PHAGE_Entero_vB_EfaS_AL3_NC_042126(3)
Lacticaseibacillus rhamnosus	Lrh28	JTIB01000051.1	incomplete	20	1839-11450	9.6	11	43.38	PHAGE_Entero_N15_NC_001901(2)
Lacticaseibacillus rhamnosus	HN001	ABWJ01000050.1	incomplete	20	1558-10996	9.4	10	43.36	PHAGE_Entero_N15_NC_001901(2)
Lacticaseibacillus rhamnosus	ARJD	PYRN01000022.1	incomplete	60	261-32961	32.7	48	45.08	PHAGE_Lactob_PLE3_NC_031125(27)
Lacticaseibacillus rhamnosus	699_LRHA	JUWQ01000196.1	incomplete	30	38731-66806	28	22	46.42	PHAGE_Bacill_G_NC_023719(3)
Lacticaseibacillus rhamnosus	Lrh6	JTHT01000009.1	incomplete	30	39223-67290	28	21	46.46	PHAGE_Bacill_G_NC_023719(3)
Lacticaseibacillus rhamnosus	Lrh6	JTHT01000062.1	incomplete	30	1503-15011	13.5	29	44.12	PHAGE_Lactob_Lrm1_NC_011104(14)
Lacticaseibacillus rhamnosus	OSU-PECh-69	JABURW010000015.1	incomplete	20	43604-55150	11.5	21	43.55	PHAGE_Lactob_iLp84_NC_028783(12)
Lacticaseibacillus rhamnosus	Vahe	VRTQ01000001.1	incomplete	30	588292-617557	29.2	11	46.59	PHAGE_Bacill_AR9_NC_031039(2)
Lacticaseibacillus rhamnosus	Lrh32	JTHW01000007.1	incomplete	30	80932-101393	20.4	22	46.55	PHAGE_Bacill_G_NC_023719(3)
Lacticaseibacillus rhamnosus	Lrh32	JTHW01000032.1	incomplete	60	19875-33815	13.9	21	45.29	PHAGE_Lactob_Lrm1_NC_011104(3)
Lacticaseibacillus rhamnosus	Lr032	JUIN01000020.1	incomplete	20	547-5012	4.4	6	47.11	PHAGE_Lactob_PLE3_NC_031125(3)
Lacticaseibacillus rhamnosus	Lr032	JUIN01000156.1	incomplete	40	791-5070	4.2	7	44.14	PHAGE_Lactob_J_1_NC_022756(5)
Lacticaseibacillus rhamnosus	Lr032	JUIN01000465.1	incomplete	20	184-6084	5.9	9	40.86	PHAGE_Lactob_iLp84_NC_028783(5)
Lacticaseibacillus rhamnosus	Lr032	JUIN01000823.1	incomplete	10	1200-3891	2.6	7	42.9	PHAGE_Lactob_J_1_NC_022756(3)
Lacticaseibacillus rhamnosus	Lr032	JUIN01000888.1	incomplete	50	128-4984	4.8	10	46.98	PHAGE_Lactob_PLE3_NC_031125(8)
Lacticaseibacillus rhamnosus	5-1	SDJW01000015.1	incomplete	40	2257-41737	39.4	63	44.01	PHAGE_Lactob_PLE3_NC_031125(28)
Lacticaseibacillus rhamnosus	5-1	SDJW01000004.1	incomplete	30	5843-26304	20.4	22	46.68	PHAGE_Bacill_G_NC_023719(3)
Lacticaseibacillus rhamnosus	Lr140	JUIO01000649.1	incomplete	50	1-4514	4.5	7	44.75	PHAGE_Lactob_PL_1_NC_022757(9)
Lacticaseibacillus rhamnosus	Lr140	JUIO01001096.1	incomplete	10	8-6525	6.5	11	43.69	PHAGE_Lactob_Lc_Nu_NC_007501(5)
Lacticaseibacillus rhamnosus	Lrh7	JTHS01000001.1	incomplete	30	8461-36528	28	21	46.46	PHAGE_Bacill_G_NC_023719(3)
Lacticaseibacillus rhamnosus	Lrh46	LPNW01000002.1	incomplete	60	268-48951	48.6	55	45.51	PHAGE_Lactob_PLE3_NC_031125(28)
Lacticaseibacillus rhamnosus	Lrh46	LPNW01000031.1	incomplete	30	51899-79966	28	21	46.46	PHAGE_Bacill_G_NC_023719(3)
Lacticaseibacillus rhamnosus	Lrh20	JTIJ01000016.1	incomplete	60	33962-49452	15.4	24	44.45	PHAGE_Entero_vB_EfaS_AL3_NC_042126(3)
Lacticaseibacillus rhamnosus	Lrh33	JTIX01000014.1	incomplete	40	434-20560	20.1	35	44.29	PHAGE_Lactob_iLp84_NC_028783(16)
Lacticaseibacillus rhamnosus	Lrh33	JTIX01000105.1	incomplete	40	24183-29001	4.8	6	48.04	PHAGE_Rhodot_RM378_NC_004735(1)
Lacticaseibacillus rhamnosus	Lrh43	JUIQ01000526.1	incomplete	30	1756-9740	7.9	10	43.23	PHAGE_Lactob_Lc_Nu_NC_007501(3)
Lacticaseibacillus rhamnosus	116	JTDC01000011.1	incomplete	30	29521-57588	28	22	46.43	PHAGE_Bacill_G_NC_023719(3)
Lacticaseibacillus rhamnosus	Lrh8	JTHR01000006.1	incomplete	30	8449-36516	28	21	46.46	PHAGE_Bacill_G_NC_023719(3)
Lacticaseibacillus rhamnosus	Lrh17	JTIN01000005.1	incomplete	60	1-48683	48.6	54	45.51	PHAGE_Lactob_PLE3_NC_031125(28)
Lacticaseibacillus rhamnosus	Lrh17	JTIN01000063.1	incomplete	20	1-9424	9.4	10	44.52	PHAGE_Lactob_PLE3_NC_031125(3)
Lacticaseibacillus rhamnosus	LR-CVC	PJQT01000002.1	incomplete	30	153912-174372	20.4	21	46.55	PHAGE_Bacill_G_NC_023719(3)
Lacticaseibacillus rhamnosus	Lrh14	JTIQ01000006.1	incomplete	30	8461-36529	28	21	46.45	PHAGE_Bacill_G_NC_023719(3)
Lacticaseibacillus rhamnosus	Lrh39	LPNT01000038.1	incomplete	50	166861-180730	13.8	12	47.33	PHAGE_Bacill_vB_BanS_Tsamsa_NC_023007(2)
Lacticaseibacillus rhamnosus	Lr044	JUIM01001276.1	incomplete	20	220-16665	16.4	32	43.38	PHAGE_Lactob_Lrm1_NC_011104(11)
Lacticaseibacillus rhamnosus	Lrh18	JTIM01000007.1	incomplete	30	92028-112488	20.4	21	46.55	PHAGE_Bacill_G_NC_023719(3)
Lacticaseibacillus rhamnosus	LR5	CP017063.1	incomplete	60	987098-1000937	13.8	16	45.38	PHAGE_Entero_IME_EFm5_NC_028826(3)
Lacticaseibacillus rhamnosus	708_LRHA	JUWG01000104.1	incomplete	30	51687-79762	28	21	46.42	PHAGE_Bacill_G_NC_023719(3)
Lacticaseibacillus rhamnosus	ASCC 3016	MLKC01000015.1	incomplete	20	551-16018	15.4	28	42.58	PHAGE_Lactob_Lrm1_NC_011104(11)
Lacticaseibacillus rhamnosus	ASCC 3016	MLKC01000031.1	incomplete	50	86758-90770	4	8	48.39	PHAGE_Agroba_Atu_ph07_NC_042013(2)
Lacticaseibacillus rhamnosus	ASCC 3016	MLKC01000020.1	incomplete	40	168288-182449	14.1	17	45.04	PHAGE_Entero_PMBT2_NC_042101(3)
Lacticaseibacillus rhamnosus	ASCC 3016	MLKC01000020.1	incomplete	20	259477-282039	22.5	24	44.37	PHAGE_Lactob_iLp84_NC_028783(15)
Lacticaseibacillus rhamnosus	390_LRHA	JVIZ01000330.1	incomplete	20	842-15958	15.1	28	44.28	PHAGE_Lactob_Lrm1_NC_011104(16)
Lacticaseibacillus rhamnosus	390_LRHA	JVIZ01000378.1	incomplete	20	1875-11532	9.6	11	43.37	PHAGE_Entero_N15_NC_001901(2)
Lacticaseibacillus rhamnosus	GG	CP031290.1	incomplete	60	2948928-2964261	15.3	25	45.2	PHAGE_Lactob_Lrm1_NC_011104(3)
Lacticaseibacillus rhamnosus	P1	NXEZ01000040.1	incomplete	30	3-11701	11.6	11	43.7	PHAGE_Entero_N15_NC_001901(2)
Lacticaseibacillus rhamnosus	AMC0716	JACCKM010000032.1	incomplete	20	347-18041	17.6	37	43.91	PHAGE_Lactob_Lrm1_NC_011104(14)
Lacticaseibacillus rhamnosus	UMB0004	PKJX01000001.1	incomplete	30	441765-469831	28	22	46.44	PHAGE_Bacill_G_NC_023719(3)
Lacticaseibacillus rhamnosus	GR-1	PESP01000006.1	incomplete	40	147737-162689	14.9	11	47.09	PHAGE_Bacill_AR9_NC_031039(2)
Lacticaseibacillus rhamnosus	LRB	CP016823.1	incomplete	30	1040246-1060698	20.4	26	46.55	PHAGE_Bacill_G_NC_023719(3)
Lacticaseibacillus rhamnosus	LRB	CP016823.1	incomplete	60	2591001-2606331	15.3	21	45.2	PHAGE_Entero_EFAP_1_NC_012419(2)
Lacticaseibacillus rhamnosus	AMC010	MSTC01000070.1	incomplete	30	226-16452	16.2	36	43.89	PHAGE_Lactob_Lrm1_NC_011104(14)
Lacticaseibacillus rhamnosus	BIOML-A5	WKOZ01000011.1	incomplete	60	1-48759	48.7	55	45.51	PHAGE_Lactob_PLE3_NC_031125(29)
Lacticaseibacillus rhamnosus	BIOML-A5	WKOZ01000001.1	incomplete	30	116721-144788	28	21	46.46	PHAGE_Bacill_G_NC_023719(3)
Lacticaseibacillus rhamnosus	LRHMDP2	AMQW01000004.1	incomplete	30	8599-36674	28	22	46.42	PHAGE_Bacill_G_NC_023719(3)
Lacticaseibacillus rhamnosus	DS18_11	QAZH01000011.1	incomplete	60	224-45061	44.8	48	45.46	PHAGE_Lactob_PLE3_NC_031125(26)
Lacticaseibacillus rhamnosus	313	LFNB01000001.1	incomplete	50	541-19616	19	12	44.99	PHAGE_Lactob_phiAT3_NC_005893(4)
Lacticaseibacillus rhamnosus	313	LFNB01000001.1	incomplete	30	126715-154782	28	21	46.46	PHAGE_Bacill_G_NC_023719(3)
Lacticaseibacillus rhamnosus	DS9_11	QAGY01000024.1	incomplete	20	219-11537	11.3	21	43.56	PHAGE_Lactob_iLp84_NC_028783(11)
Lacticaseibacillus rhamnosus	LR2	PZQM01000008.1	incomplete	20	97994-119736	21.7	25	45.15	PHAGE_Lactob_iLp84_NC_028783(16)
Lacticaseibacillus rhamnosus	LR2	PZQM01000032.1	incomplete	20	191-13076	12.8	22	43.3	PHAGE_Lactob_Lrm1_NC_011104(11)
Lacticaseibacillus rhamnosus	DSM 14870	CP006804.1	incomplete	40	122588-144969	22.3	23	46.79	PHAGE_Bacill_G_NC_023719(3)
Lacticaseibacillus rhamnosus	DSM 14870	CP006804.1	incomplete	30	1164518-1176827	12.3	9	43.64	PHAGE_Entero_N15_NC_001901(2)
Lacticaseibacillus rhamnosus	ATCC 21052	JH379502.1	incomplete	60	31361-76017	44.6	46	44.85	PHAGE_Lactob_PLE3_NC_031125(25)
Lacticaseibacillus rhamnosus	DS4_11	QAZI01000010.1	incomplete	60	44566-92390	47.8	55	45.48	PHAGE_Lactob_PLE3_NC_031125(28)
Lacticaseibacillus rhamnosus	DS4_11	QAZI01000003.1	incomplete	30	153952-174412	20.4	21	46.55	PHAGE_Bacill_G_NC_023719(3)
Lacticaseibacillus rhamnosus	R19-3	LWBT01000035.1	incomplete	50	10926-14938	4	8	48.42	PHAGE_Agroba_Atu_ph07_NC_042013(2)
Lacticaseibacillus rhamnosus	DS3_11	QAZJ01000011.1	incomplete	60	224-45061	44.8	48	45.46	PHAGE_Lactob_PLE3_NC_031125(26)
Lacticaseibacillus rhamnosus	Lr071	JUIL01000595.1	incomplete	10	1151-12564	11.4	25	43.74	PHAGE_Lactob_iLp84_NC_028783(15)
Lacticaseibacillus rhamnosus	Lrh44	JUIR01000219.1	incomplete	20	80-16069	15.9	29	43.96	PHAGE_Lactob_Lrm1_NC_011104(9)
Lacticaseibacillus rhamnosus	Lrh22	JTIH01000009.1	incomplete	30	38384-66440	28	21	46.44	PHAGE_Bacill_G_NC_023719(3)
Lacticaseibacillus rhamnosus	Lrh22	JTIH01000013.1	incomplete	50	62296-78006	15.7	17	44.94	PHAGE_Lactob_PLE3_NC_031125(7)
Lacticaseibacillus rhamnosus	Lrh22	JTIH01000025.1	incomplete	40	285-30111	29.8	44	45.42	PHAGE_Lactob_PLE3_NC_031125(22)
Lacticaseibacillus rhamnosus	2166	AVFG02000045.1	incomplete	50	163-15411	15.2	14	46.54	PHAGE_Bacill_AR9_NC_031039(2)
Lacticaseibacillus rhamnosus	DPC 7102	VLHP01000021.1	incomplete	60	9216-13858	4.6	9	48.96	PHAGE_Agroba_Atu_ph07_NC_042013(2)
Lacticaseibacillus rhamnosus	DPC 7102	VLHP01000041.1	incomplete	30	4814-9343	4.5	7	42.36	PHAGE_Klebsi_phiKO2_NC_005857(2)
Lacticaseibacillus rhamnosus	DPC 7102	VLHP01000004.1	incomplete	30	122953-151021	28	21	46.53	PHAGE_Bacill_G_NC_023719(3)
Lacticaseibacillus rhamnosus	PEL6	JDFR01000001.1	incomplete	30	96488-116948	20.4	21	46.55	PHAGE_Bacill_G_NC_023719(3)
Lacticaseibacillus rhamnosus	Lrh23	JTIG01000019.1	incomplete	60	33960-49450	15.4	24	44.45	PHAGE_Entero_vB_EfaS_AL3_NC_042126(3)
Lacticaseibacillus rhamnosus	Lrh16	JTIO01000024.1	incomplete	30	8359-36427	28	21	46.46	PHAGE_Bacill_G_NC_023719(3)
Lacticaseibacillus rhamnosus	Lrh16	JTIO01000089.1	incomplete	30	156-29225	29	39	44.6	PHAGE_Lactob_iLp84_NC_028783(19)
Lacticaseibacillus rhamnosus	Lrh16	JTIO01000118.1	incomplete	20	15340-20636	5.2	10	42.17	PHAGE_Lactob_PLE3_NC_031125(3)
Lacticaseibacillus rhamnosus	MTCC 5462	AEYM01001218.1	incomplete	20	2-7615	7.6	17	46.65	PHAGE_Lactoc_50101_NC_031040(13)
Lacticaseibacillus rhamnosus	Lrh2	JTIK01000311.1	incomplete	20	513-29125	28.6	39	44.58	PHAGE_Lactob_iLp84_NC_028783(18)
Lacticaseibacillus rhamnosus	INIA P344	CABFNI010000014.1	incomplete	60	91526-96108	4.5	9	49.01	PHAGE_Agroba_Atu_ph07_NC_042013(2)
Lacticaseibacillus rhamnosus	INIA P344	CABFNI010000027.1	incomplete	40	193737-215372	21.6	11	44.71	PHAGE_Lactob_Lc_Nu_NC_007501(4)
Lacticaseibacillus rhamnosus	INIA P344	CABFNI010000033.1	incomplete	30	126673-145662	18.9	10	45.9	PHAGE_Lactob_Lc_Nu_NC_007501(3)
Lacticaseibacillus rhamnosus	INIA P344	CABFNI010000062.1	incomplete	40	352-11853	11.5	21	43.03	PHAGE_Lactob_iLp84_NC_028783(5)
Lacticaseibacillus rhamnosus	Lrh38	LPNU01000048.1	incomplete	60	46005-93829	47.8	55	45.48	PHAGE_Lactob_PLE3_NC_031125(28)
Lacticaseibacillus rhamnosus	Lrh38	LPNU01000061.1	incomplete	30	154126-174586	20.4	21	46.55	PHAGE_Bacill_G_NC_023719(3)
Lacticaseibacillus rhamnosus	Lrh10	JTIU01000032.1	incomplete	60	25518-70368	44.8	48	45.46	PHAGE_Lactob_PLE3_NC_031125(27)
Lacticaseibacillus rhamnosus	GG	FM179322.1	incomplete	60	2948923-2964256	15.3	24	45.2	PHAGE_Lactob_Lrm1_NC_011104(3)
Lacticaseibacillus rhamnosus	893_LRHA	JUPA01000079.1	incomplete	30	38931-59390	20.4	21	46.53	PHAGE_Bacill_G_NC_023719(3)
Lacticaseibacillus rhamnosus	Lrh34	JTIW01000021.1	incomplete	20	22278-47803	25.5	24	44.7	PHAGE_Lactob_iLp84_NC_028783(15)
Lacticaseibacillus rhamnosus	Lrh34	JTIW01000022.1	incomplete	30	786-28853	28	23	46.43	PHAGE_Bacill_G_NC_023719(3)
Lacticaseibacillus rhamnosus	Lrh34	JTIW01000038.1	incomplete	40	7491-27623	20.1	10	43.91	PHAGE_Lactob_Lc_Nu_NC_007501(4)
Lacticaseibacillus rhamnosus	DS12_11	QAHB01000011.1	incomplete	60	224-45061	44.8	48	45.46	PHAGE_Lactob_PLE3_NC_031125(26)
Lacticaseibacillus rhamnosus	IBL027	NBVL01000135.1	incomplete	20	203619-212921	9.3	10	46.45	PHAGE_Bacill_BCD7_NC_019515(2)
Lacticaseibacillus rhamnosus	IBL027	NBVL01000023.1	incomplete	10	1-4788	4.7	11	43.78	PHAGE_Lactob_Lrm1_NC_011104(7)
Lacticaseibacillus rhamnosus	IBL027	NBVL01000079.1	incomplete	10	1-2762	2.7	7	46.52	PHAGE_Lactob_A2_NC_004112(4)
Lacticaseibacillus rhamnosus	Lr138	JUII01000116.1	incomplete	60	22-24234	24.2	45	43.9	PHAGE_Lactob_iLp84_NC_028783(19)
Lacticaseibacillus rhamnosus	Lr138	JUII01000215.1	incomplete	60	214-14661	14.4	17	46.39	PHAGE_Lactob_iLp1308_NC_028911(10)
Lacticaseibacillus rhamnosus	P5	NXEV01000039.1	incomplete	30	3-11701	11.6	11	43.7	PHAGE_Entero_N15_NC_001901(2)
Lacticaseibacillus rhamnosus	AMC143	MSTB01000014.1	incomplete	30	32549-53002	20.4	25	46.52	PHAGE_Bacill_BCD7_NC_019515(2)
Lacticaseibacillus rhamnosus	BFE5264	CP014201.1	incomplete	30	573073-593533	20.4	21	46.55	PHAGE_Bacill_G_NC_023719(3)
Lacticaseibacillus rhamnosus	BFE5264	CP014201.1	incomplete	40	1557078-1570183	13.1	11	43.67	PHAGE_Entero_N15_NC_001901(2)
Lacticaseibacillus rhamnosus	Lrh11	JTIT01000005.1	incomplete	30	124772-145231	20.4	22	46.53	PHAGE_Bacill_G_NC_023719(3)
Lacticaseibacillus rhamnosus	QC	JABXWP010000030.1	incomplete	40	567-25146	24.5	38	46.18	PHAGE_Lactob_PLE3_NC_031125(20)
Lacticaseibacillus rhamnosus	RSI3	JADDUJ010000029.1	incomplete	60	16268-20850	4.5	9	49.01	PHAGE_Agroba_Atu_ph07_NC_042013(2)
Lacticaseibacillus rhamnosus	RSI3	JADDUJ010000032.1	incomplete	30	167-17092	16.9	32	43.15	PHAGE_Lactob_iLp84_NC_028783(15)
Lacticaseibacillus rhamnosus	Lrh30	JTHY01000009.1	incomplete	60	51135-66697	15.5	22	44.46	PHAGE_Entero_vB_EfaS_AL3_NC_042126(3)
Lacticaseibacillus rhamnosus	Lrh30	JTHY01000037.1	incomplete	40	18024-30925	12.9	12	43.71	PHAGE_Lactob_Lc_Nu_NC_007501(5)
Lacticaseibacillus rhamnosus	24	JPZB01000047.1	incomplete	30	4866-11480	6.6	11	43.1	PHAGE_Entero_N15_NC_001901(2)
Lacticaseibacillus rhamnosus	LR231	AZHJ01000079.1	incomplete	20	40700-50001	9.3	10	46.51	PHAGE_Bacill_BCD7_NC_019515(2)
Lacticaseibacillus rhamnosus	LR231	AZHJ01000144.1	incomplete	10	3726-10734	7	9	46.65	PHAGE_Bacill_G_NC_023719(2)
Lacticaseibacillus rhamnosus	E800	JDRW01000042.1	incomplete	50	309-10934	10.6	17	40.94	PHAGE_Escher_D108_NC_013594(1)
Lacticaseibacillus rhamnosus	E800	JDRW01000049.1	incomplete	20	1835-11450	9.6	11	43.4	PHAGE_Entero_N15_NC_001901(2)
Lacticaseibacillus rhamnosus	L34	AYTR01000012.1	incomplete	30	1-28433	28.4	24	45.58	PHAGE_Lactob_iLp84_NC_028783(14)
Lacticaseibacillus rhamnosus	L34	AYTR01000015.1	incomplete	20	1-17649	17.6	34	42.84	PHAGE_Lactob_phiAT3_NC_005893(11)
Lacticaseibacillus rhamnosus	WQ2	CP020016.1	incomplete	60	2439416-2454658	15.2	23	45.2	PHAGE_Entero_EFAP_1_NC_012419(2)
Lacticaseibacillus rhamnosus	LR-B2	PJQS01000012.1	incomplete	30	154353-174813	20.4	21	46.55	PHAGE_Bacill_G_NC_023719(3)
Lacticaseibacillus rhamnosus	AMBR1	CABFKY010000001.1	incomplete	30	154032-174492	20.4	21	46.55	PHAGE_Bacill_G_NC_023719(3)
Lacticaseibacillus rhamnosus	AMBR1	CABFKY010000024.1	incomplete	60	1462-49274	47.8	54	45.48	PHAGE_Lactob_PLE3_NC_031125(28)
Lacticaseibacillus rhamnosus	Lrh13	JTIR01000049.1	incomplete	20	2394-11832	9.4	10	43.35	PHAGE_Entero_N15_NC_001901(2)
Lacticaseibacillus rhamnosus	979_LRHA	JULF01000154.1	incomplete	10	520-15813	15.2	30	44.38	PHAGE_Lactob_Lrm1_NC_011104(13)
Lacticaseibacillus rhamnosus	784_LRHA	JUTB01000054.1	incomplete	30	38931-59390	20.4	21	46.53	PHAGE_Bacill_G_NC_023719(3)
Lacticaseibacillus rhamnosus	944_LRHA	JUMO01000043.1	incomplete	20	322-30139	29.8	26	44.93	PHAGE_Lactob_iLp84_NC_028783(15)
Lacticaseibacillus rhamnosus	944_LRHA	JUMO01000093.1	incomplete	30	50761-78817	28	21	46.44	PHAGE_Bacill_G_NC_023719(3)
Lacticaseibacillus rhamnosus	GG	CP046395.1	incomplete	60	2946344-2961677	15.3	24	45.2	PHAGE_Lactob_Lrm1_NC_011104(3)
Lacticaseibacillus rhamnosus	308	JWHC01000007.1	incomplete	30	35785-63842	28	22	46.45	PHAGE_Bacill_G_NC_023719(3)
Lacticaseibacillus rhamnosus	ATCC 53103	AP011548.1	incomplete	60	2943893-2959226	15.3	24	45.2	PHAGE_Lactob_Lrm1_NC_011104(3)
Lacticaseibacillus rhamnosus	RI-004	MJHB01000019.1	incomplete	60	44458-92282	47.8	55	45.48	PHAGE_Lactob_PLE3_NC_031125(28)
Lacticaseibacillus rhamnosus	214_LRHA	JVPR01000126.1	incomplete	20	260-15328	15	28	44.53	PHAGE_Lactob_Lrm1_NC_011104(16)
Lacticaseibacillus rhamnosus	214_LRHA	JVPR01000240.1	incomplete	30	3-11707	11.7	11	43.69	PHAGE_Entero_N15_NC_001901(2)
Lacticaseibacillus rhamnosus	HCT70	MAGA01000023.1	incomplete	20	3-18744	18.7	10	45.91	PHAGE_Lactob_PLE3_NC_031125(3)
Lacticaseibacillus rhamnosus	HCT70	MAGA01000023.1	incomplete	30	117591-145657	28	21	46.46	PHAGE_Bacill_G_NC_023719(3)
Lacticaseibacillus rhamnosus	HCT70	MAGA01000056.1	incomplete	60	199-48880	48.6	54	45.51	PHAGE_Lactob_PLE3_NC_031125(28)
Lacticaseibacillus rhamnosus	L35	AYTP01000021.1	incomplete	20	40-16628	16.5	22	44.91	PHAGE_Lactob_iLp84_NC_028783(13)
Lacticaseibacillus rhamnosus	L35	AYTP01000025.1	incomplete	20	416-15147	14.7	29	42.85	PHAGE_Lactob_phiAT3_NC_005893(9)
Lacticaseibacillus rhamnosus	LR-GG-MoProbi	PJQU01000001.1	intact	140	282799-309336	26.5	23	43.86	PHAGE_Lactob_phiAT3_NC_005893(9)
Lacticaseibacillus rhamnosus	None_1	OGTX02000202.1	intact	150	4402-58521	54.1	56	45.12	PHAGE_Lactob_Lrm1_NC_011104(26)
Lacticaseibacillus rhamnosus	AMC0707	JACCKQ010000001.1	intact	150	215-42664	42.4	60	44.54	PHAGE_Lactob_Lrm1_NC_011104(31)
Lacticaseibacillus rhamnosus	Lrh27	JTIC01000001.1	intact	150	964-36835	35.8	54	44.77	PHAGE_Lactob_iLp84_NC_028783(12)
Lacticaseibacillus rhamnosus	Lrh27	JTIC01000037.1	intact	120	971-23481	22.5	27	44.44	PHAGE_Lactob_Lrm1_NC_011104(19)
Lacticaseibacillus rhamnosus	AMC0709	JACCKR010000019.1	intact	150	27326-50533	23.2	27	45.28	PHAGE_Lactob_Lrm1_NC_011104(17)
Lacticaseibacillus rhamnosus	Lrh25	JTIE01000028.1	intact	140	220-31995	31.7	50	44.34	PHAGE_Lactob_PL_1_NC_022757(26)
Lacticaseibacillus rhamnosus	40f	LFNA01000014.1	intact	110	60012-75645	15.6	15	41.01	PHAGE_Strept_YMC_2011_NC_018285(5)
Lacticaseibacillus rhamnosus	Lrh4	JTHV01000147.1	intact	130	36935-60447	23.5	26	44.88	PHAGE_Lactob_Lc_Nu_NC_007501(18)
Lacticaseibacillus rhamnosus	988_LRHA	JUKV01000037.1	intact	150	321-42771	42.4	62	44.53	PHAGE_Lactob_Lrm1_NC_011104(31)
Lacticaseibacillus rhamnosus	LMS2-1	GG692960.1	intact	150	199-42399	42.2	60	44.61	PHAGE_Lactob_Lrm1_NC_011104(29)
Lacticaseibacillus rhamnosus	LMS2-1	GG692960.1	intact	140	687640-720839	33.2	31	42.9	PHAGE_Lactob_Lc_Nu_NC_007501(11)
Lacticaseibacillus rhamnosus	UBLR-58	SSHM01000001.1	intact	150	1822531-1876223	53.6	59	44.41	PHAGE_Lactob_PL_1_NC_022757(26)
Lacticaseibacillus rhamnosus	4928STDY7387919	CABHIZ010000020.1	intact	140	735-40260	39.5	51	44.22	PHAGE_Lactob_PL_1_NC_022757(26)
Lacticaseibacillus rhamnosus	FAM 20558	VBSZ01000001.1	intact	150	5239-48886	43.6	60	44.78	PHAGE_Lactob_J_1_NC_022756(28)
Lacticaseibacillus rhamnosus	Lr108	JUIH01000079.1	intact	130	19265-69680	50.4	51	45.54	PHAGE_Lactob_phijl1_NC_006936(16)
Lacticaseibacillus rhamnosus	Lr108	JUIH01000148.1	intact	150	3190-43542	40.3	52	44.67	PHAGE_Lactob_J_1_NC_022756(29)
Lacticaseibacillus rhamnosus	DSM 20021	AZCQ01000022.1	intact	140	908-40433	39.5	52	44.22	PHAGE_Lactob_PL_1_NC_022757(26)
Lacticaseibacillus rhamnosus	P4	NXEW01000011.1	intact	150	31914-79314	47.4	56	45.11	PHAGE_Lactob_Lrm1_NC_011104(33)
Lacticaseibacillus rhamnosus	LR-S	PJQV01000025.1	intact	110	1-27632	27.6	39	46.31	PHAGE_Lactob_PLE3_NC_031125(17)
Lacticaseibacillus rhamnosus	LR-S	PJQV01000028.1	intact	140	16038-42575	26.5	24	43.86	PHAGE_Lactob_phiAT3_NC_005893(9)
Lacticaseibacillus rhamnosus	Lrh3	JTHZ01000229.1	intact	150	7662-59539	51.8	57	45.07	PHAGE_Lactob_phiAT3_NC_005893(29)
Lacticaseibacillus rhamnosus	HN001	ABWJ01000025.1	intact	150	121-40948	40.8	57	45.08	PHAGE_Lactob_Lrm1_NC_011104(34)
Lacticaseibacillus rhamnosus	ARJD	PYRN01000020.1	intact	150	194-34857	34.6	47	44.65	PHAGE_Lactob_Lrm1_NC_011104(27)
Lacticaseibacillus rhamnosus	AMC0712	JACCKI010000012.1	intact	150	30362-78068	47.7	55	45.26	PHAGE_Lactob_J_1_NC_022756(33)
Lacticaseibacillus rhamnosus	699_LRHA	JUWQ01000201.1	intact	120	450-56301	55.8	57	44.21	PHAGE_Lactob_PLE3_NC_031125(18)
Lacticaseibacillus rhamnosus	AMC0714	JACCKL010000001.1	intact	150	275770-318220	42.4	64	44.54	PHAGE_Lactob_Lrm1_NC_011104(31)
Lacticaseibacillus rhamnosus	Lrh6	JTHT01000007.1	intact	130	107-23619	23.5	26	44.88	PHAGE_Lactob_Lc_Nu_NC_007501(18)
Lacticaseibacillus rhamnosus	OSU-PECh-69	JABURW010000020.1	intact	130	1-21731	21.7	27	45.05	PHAGE_Lactob_PL_1_NC_022757(20)
Lacticaseibacillus rhamnosus	AMC0720	JACCKN010000011.1	intact	150	294-42741	42.4	62	44.54	PHAGE_Lactob_Lrm1_NC_011104(31)
Lacticaseibacillus rhamnosus	Lrh15	JTIP01000022.1	intact	140	825-40348	39.5	52	44.22	PHAGE_Lactob_PL_1_NC_022757(26)
Lacticaseibacillus rhamnosus	CBC-LR1	JACKWP010000005.1	intact	150	1-39467	39.4	51	44.78	PHAGE_Lactob_Lrm1_NC_011104(29)
Lacticaseibacillus rhamnosus	Lrh32	JTHW01000029.1	intact	140	9127-35664	26.5	23	43.86	PHAGE_Lactob_phiAT3_NC_005893(9)
Lacticaseibacillus rhamnosus	5-1	SDJW01000021.1	intact	150	1825-36159	34.3	50	44.94	PHAGE_Lactob_J_1_NC_022756(29)
Lacticaseibacillus rhamnosus	Lrh7	JTHS01000006.1	intact	140	99218-125755	26.5	23	43.86	PHAGE_Lactob_phiAT3_NC_005893(9)
Lacticaseibacillus rhamnosus	Lrh12	JTIS01000263.1	intact	150	834-40358	39.5	60	44.22	PHAGE_Lactob_PL_1_NC_022757(27)
Lacticaseibacillus rhamnosus	Lr073	JUIK01000254.1	intact	110	646-21108	20.4	34	44.34	PHAGE_Lactob_PL_1_NC_022757(24)
Lacticaseibacillus rhamnosus	Lrh46	LPNW01000044.1	intact	140	57287-83824	26.5	23	43.86	PHAGE_Lactob_phiAT3_NC_005893(9)
Lacticaseibacillus rhamnosus	R0011	AGKC01000008.1	intact	150	1-34383	34.3	47	44.63	PHAGE_Lactob_Lrm1_NC_011104(27)
Lacticaseibacillus rhamnosus	943_LRHA	JUMP01000040.1	intact	150	151-42601	42.4	60	44.54	PHAGE_Lactob_Lrm1_NC_011104(31)
Lacticaseibacillus rhamnosus	Lrh20	JTIJ01000022.1	intact	150	69-41297	41.2	60	44.67	PHAGE_Lactob_Lrm1_NC_011104(31)
Lacticaseibacillus rhamnosus	Lrh33	JTIX01000137.1	intact	120	271-45000	44.7	44	44.83	PHAGE_Lactob_iA2_NC_028830(22)
Lacticaseibacillus rhamnosus	Lrh33	JTIX01000140.1	intact	150	456-41670	41.2	60	44.03	PHAGE_Lactob_Lrm1_NC_011104(30)
Lacticaseibacillus rhamnosus	DSM 20021	BJXF01000013.1	intact	150	135-39660	39.5	61	44.21	PHAGE_Lactob_PL_1_NC_022757(27)
Lacticaseibacillus rhamnosus	116	JTDC01000004.1	intact	150	30348-91290	60.9	56	44.46	PHAGE_Lactob_J_1_NC_022756(20)
Lacticaseibacillus rhamnosus	DS15_11	QAGZ01000021.1	intact	150	949-40474	39.5	60	44.22	PHAGE_Lactob_PL_1_NC_022757(27)
Lacticaseibacillus rhamnosus	Lrh8	JTHR01000005.1	intact	140	2123-28648	26.5	24	43.86	PHAGE_Lactob_phiAT3_NC_005893(9)
Lacticaseibacillus rhamnosus	LR-CVC	PJQT01000002.1	intact	140	282747-309284	26.5	23	43.86	PHAGE_Lactob_phiAT3_NC_005893(9)
Lacticaseibacillus rhamnosus	Lrh14	JTIQ01000004.1	intact	140	99739-126276	26.5	23	43.86	PHAGE_Lactob_phiAT3_NC_005893(9)
Lacticaseibacillus rhamnosus	Lrh39	LPNT01000018.1	intact	120	252-20510	20.2	19	44.02	PHAGE_Lactob_Lc_Nu_NC_007501(7)
Lacticaseibacillus rhamnosus	NCTC13764	LR134331.1	intact	150	838520-881509	42.9	50	43.98	PHAGE_Lactob_PL_1_NC_022757(26)
Lacticaseibacillus rhamnosus	Lrh18	JTIM01000006.1	intact	140	2125-28650	26.5	24	43.86	PHAGE_Lactob_phiAT3_NC_005893(9)
Lacticaseibacillus rhamnosus	LR5	CP017063.1	intact	130	784284-826068	41.7	60	44.32	PHAGE_Lactob_PL_1_NC_022757(14)
Lacticaseibacillus rhamnosus	708_LRHA	JUWG01000118.1	intact	120	459-56310	55.8	55	44.21	PHAGE_Lactob_PLE3_NC_031125(18)
Lacticaseibacillus rhamnosus	ASCC 3016	MLKC01000018.1	intact	120	1-18684	18.6	21	44.9	PHAGE_Lactob_PL_1_NC_022757(19)
Lacticaseibacillus rhamnosus	390_LRHA	JVIZ01000175.1	intact	150	862-24932	24	28	45.54	PHAGE_Lactob_Lrm1_NC_011104(20)
Lacticaseibacillus rhamnosus	526_LRHA	JVDP01000098.1	intact	150	127632-170516	42.8	64	44.48	PHAGE_Lactob_Lrm1_NC_011104(31)
Lacticaseibacillus rhamnosus	GG	CP031290.1	intact	150	1528570-1562807	34.2	23	42.34	PHAGE_Lactob_phiAT3_NC_005893(9)
Lacticaseibacillus rhamnosus	Lrh26	JTID01000008.1	intact	150	34463-88581	54.1	57	45.12	PHAGE_Lactob_Lrm1_NC_011104(26)
Lacticaseibacillus rhamnosus	P1	NXEZ01000010.1	intact	150	31914-79289	47.3	56	45.11	PHAGE_Lactob_Lrm1_NC_011104(33)
Lacticaseibacillus rhamnosus	AMC0716	JACCKM010000018.1	intact	150	37099-60306	23.2	26	45.29	PHAGE_Lactob_Lrm1_NC_011104(17)
Lacticaseibacillus rhamnosus	B1	NXEU01000011.1	intact	150	48065-88786	40.7	54	44.83	PHAGE_Lactob_Lrm1_NC_011104(29)
Lacticaseibacillus rhamnosus	DS14_11	QAHA01000020.1	intact	150	949-40474	39.5	60	44.22	PHAGE_Lactob_PL_1_NC_022757(27)
Lacticaseibacillus rhamnosus	GR-1	PESP01000001.1	intact	140	469574-502780	33.2	24	41.82	PHAGE_Lactob_Lc_Nu_NC_007501(10)
Lacticaseibacillus rhamnosus	DS22_11	QAGX01000001.1	intact	140	642409-675616	33.2	24	41.82	PHAGE_Lactob_Lc_Nu_NC_007501(10)
Lacticaseibacillus rhamnosus	LRB	CP016823.1	intact	150	1172594-1206828	34.2	22	42.34	PHAGE_Lactob_phiAT3_NC_005893(9)
Lacticaseibacillus rhamnosus	AMC0706	JACCKH010000011.1	intact	150	605-42161	41.5	57	45.19	PHAGE_Lactob_J_1_NC_022756(34)
Lacticaseibacillus rhamnosus	AMC010	MSTC01000003.1	intact	120	1514-22275	20.7	25	44.25	PHAGE_Lactob_Lc_Nu_NC_007501(10)
Lacticaseibacillus rhamnosus	GR-1	UWPA01000068.1	intact	110	106-26568	26.4	24	42.13	PHAGE_Lactob_Lc_Nu_NC_007501(9)
Lacticaseibacillus rhamnosus	NCB	JACSDP010000040.1	intact	150	135-39659	39.5	63	44.2	PHAGE_Lactob_PL_1_NC_022757(27)
Lacticaseibacillus rhamnosus	DS18_11	QAZH01000017.1	intact	150	164-34827	34.6	47	44.65	PHAGE_Lactob_Lrm1_NC_011104(27)
Lacticaseibacillus rhamnosus	PEL5	JDFQ01000006.1	intact	140	2123-28648	26.5	24	43.86	PHAGE_Lactob_phiAT3_NC_005893(9)
Lacticaseibacillus rhamnosus	Lrh21	JTII01000025.1	intact	140	829-40354	39.5	52	44.22	PHAGE_Lactob_PL_1_NC_022757(26)
Lacticaseibacillus rhamnosus	DS9_11	QAGY01000021.1	intact	140	673-28012	27.3	31	45.34	PHAGE_Lactob_PL_1_NC_022757(20)
Lacticaseibacillus rhamnosus	LR2	PZQM01000027.1	intact	120	141-22010	21.8	23	44.86	PHAGE_Lactob_Lc_Nu_NC_007501(10)
Lacticaseibacillus rhamnosus	DSM 14870	CP006804.1	intact	130	257816-291023	33.2	21	41.79	PHAGE_Lactob_Lc_Nu_NC_007501(10)
Lacticaseibacillus rhamnosus	ATCC 21052	JH379512.1	intact	150	71-34562	34.4	49	44.59	PHAGE_Lactob_Lrm1_NC_011104(26)
Lacticaseibacillus rhamnosus	Lrh31	JTHX01000008.1	intact	150	41921-75202	33.2	34	41.84	PHAGE_Lactob_Lc_Nu_NC_007501(9)
Lacticaseibacillus rhamnosus	Lrh31	JTHX01000010.1	intact	150	79444-121218	41.7	59	43.99	PHAGE_Lactob_phiAT3_NC_005893(25)
Lacticaseibacillus rhamnosus	TMC3115	QFFR01000003.1	intact	150	605-43055	42.4	60	44.54	PHAGE_Lactob_Lrm1_NC_011104(31)
Lacticaseibacillus rhamnosus	ASCC 3018	MLKB01000014.1	intact	140	636-40161	39.5	51	44.22	PHAGE_Lactob_PL_1_NC_022757(26)
Lacticaseibacillus rhamnosus	AMC0713	JACCKP010000012.1	intact	150	215-42663	42.4	62	44.54	PHAGE_Lactob_Lrm1_NC_011104(31)
Lacticaseibacillus rhamnosus	R19-3	LWBT01000002.1	intact	150	169491-211575	42	59	44.11	PHAGE_Lactob_phiAT3_NC_005893(27)
Lacticaseibacillus rhamnosus	Lc	FM179323.1	intact	150	843005-884678	41.6	59	44.67	PHAGE_Lactob_Lrm1_NC_011104(27)
Lacticaseibacillus rhamnosus	BIOML-A6	WKOY01000019.1	intact	140	902-40427	39.5	52	44.22	PHAGE_Lactob_PL_1_NC_022757(26)
Lacticaseibacillus rhamnosus	K32	JNNV01000001.1	intact	140	469646-509268	39.6	25	43.25	PHAGE_Lactob_Lc_Nu_NC_007501(10)
Lacticaseibacillus rhamnosus	DS3_11	QAZJ01000018.1	intact	150	164-34827	34.6	47	44.65	PHAGE_Lactob_Lrm1_NC_011104(27)
Lacticaseibacillus rhamnosus	Lrh5	JTHU01000079.1	intact	130	19265-69680	50.4	51	45.54	PHAGE_Lactob_phijl1_NC_006936(16)
Lacticaseibacillus rhamnosus	Lrh5	JTHU01000148.1	intact	150	3190-43542	40.3	52	44.67	PHAGE_Lactob_J_1_NC_022756(29)
Lacticaseibacillus rhamnosus	Lrh24	JTIF01000160.1	intact	150	8-32092	32	54	44.43	PHAGE_Lactob_phiAT3_NC_005893(22)
Lacticaseibacillus rhamnosus	DS17_11	QAGW01000001.1	intact	120	350320-383583	33.2	23	41.83	PHAGE_Lactob_Lc_Nu_NC_007501(9)
Lacticaseibacillus rhamnosus	51B	JMSI01000001.1	intact	150	640388-672836	32.4	26	42.54	PHAGE_Lactob_phiAT3_NC_005893(11)
Lacticaseibacillus rhamnosus	51B	JMSI01000012.1	intact	150	220-40099	39.8	54	44.7	PHAGE_Lactob_Lc_Nu_NC_007501(22)
Lacticaseibacillus rhamnosus	2166	AVFG02000066.1	intact	150	109-45567	45.4	72	44.42	PHAGE_Lactob_phiAT3_NC_005893(25)
Lacticaseibacillus rhamnosus	DPC 7102	VLHP01000002.1	intact	150	518-41855	41.3	57	44.55	PHAGE_Lactob_J_1_NC_022756(28)
Lacticaseibacillus rhamnosus	BIOML-A10	WKOU01000022.1	intact	150	297-39822	39.5	61	44.22	PHAGE_Lactob_PL_1_NC_022757(27)
Lacticaseibacillus rhamnosus	ASCC 3029	MLJZ01000021.1	intact	150	511-41235	40.7	54	44.82	PHAGE_Lactob_Lrm1_NC_011104(29)
Lacticaseibacillus rhamnosus	Hsryfm 1301	CP044228.1	intact	150	1869238-1897137	27.9	36	44.44	PHAGE_Staphy_SPbeta_like_NC_029119(2)
Lacticaseibacillus rhamnosus	co_0103	RCYM01000020.1	intact	140	902-40427	39.5	52	44.22	PHAGE_Lactob_PL_1_NC_022757(26)
Lacticaseibacillus rhamnosus	LR_AVK	WPCQ01000007.1	intact	150	95183-149298	54.1	57	45.12	PHAGE_Lactob_Lrm1_NC_011104(27)
Lacticaseibacillus rhamnosus	PEL6	JDFR01000001.1	intact	140	225324-251861	26.5	23	43.86	PHAGE_Lactob_phiAT3_NC_005893(9)
Lacticaseibacillus rhamnosus	Lrh23	JTIG01000028.1	intact	150	35-41264	41.2	59	44.67	PHAGE_Lactob_Lrm1_NC_011104(30)
Lacticaseibacillus rhamnosus	LR863	QFFQ01000003.1	intact	150	605-43055	42.4	60	44.54	PHAGE_Lactob_Lrm1_NC_011104(31)
Lacticaseibacillus rhamnosus	INIA P540	CABFNJ010000025.1	intact	150	137478-180362	42.8	64	44.48	PHAGE_Lactob_Lrm1_NC_011104(31)
Lacticaseibacillus rhamnosus	BIOML-A9	WKOV01000020.1	intact	140	902-40427	39.5	52	44.22	PHAGE_Lactob_PL_1_NC_022757(26)
Lacticaseibacillus rhamnosus	Lrh2	JTIK01000004.1	intact	130	1-16143	16.1	16	43.16	PHAGE_Lactob_phiAT3_NC_005893(7)
Lacticaseibacillus rhamnosus	INIA P344	CABFNI010000011.1	intact	150	986-35408	34.4	55	44.16	PHAGE_Lactob_Lrm1_NC_011104(28)
Lacticaseibacillus rhamnosus	Lrh10	JTIU01000046.1	intact	150	363-35015	34.6	47	44.65	PHAGE_Lactob_Lrm1_NC_011104(27)
Lacticaseibacillus rhamnosus	GG	FM179322.1	intact	150	1528402-1563014	34.6	22	42.31	PHAGE_Lactob_phiAT3_NC_005893(9)
Lacticaseibacillus rhamnosus	Lrh34	JTIW01000009.1	intact	150	37908-77984	40	54	44.21	PHAGE_Lactob_phiAT3_NC_005893(26)
Lacticaseibacillus rhamnosus	DS12_11	QAHB01000018.1	intact	150	164-34827	34.6	47	44.65	PHAGE_Lactob_Lrm1_NC_011104(27)
Lacticaseibacillus rhamnosus	IBL027	NBVL01000027.1	intact	100	2-9306	9.3	15	45.39	PHAGE_Lactob_J_1_NC_022756(12)
Lacticaseibacillus rhamnosus	906_LRHA	JUON01000048.1	intact	150	318-41876	41.5	55	45.19	PHAGE_Lactob_J_1_NC_022756(33)
Lacticaseibacillus rhamnosus	769_LRHA	JUTS01000039.1	intact	150	321-42771	42.4	62	44.54	PHAGE_Lactob_Lrm1_NC_011104(31)
Lacticaseibacillus rhamnosus	BIOML-A2	WKPC01000020.1	intact	140	687-40212	39.5	51	44.22	PHAGE_Lactob_PL_1_NC_022757(26)
Lacticaseibacillus rhamnosus	P5	NXEV01000012.1	intact	150	31089-78483	47.3	56	45.11	PHAGE_Lactob_Lrm1_NC_011104(33)
Lacticaseibacillus rhamnosus	AMC143	MSTB01000068.1	intact	100	72494-86334	13.8	22	45.37	PHAGE_Staphy_JS01_NC_021773(3)
Lacticaseibacillus rhamnosus	BFE5264	CP014201.1	intact	140	2-19175	19.1	24	46.1	PHAGE_Lactob_Lrm1_NC_011104(13)
Lacticaseibacillus rhamnosus	BFE5264	CP014201.1	intact	150	1775428-1821669	46.2	47	43.51	PHAGE_Staphy_SPbeta_like_NC_029119(2)
Lacticaseibacillus rhamnosus	AMC0722	JACCKK010000001.1	intact	150	226-42516	42.2	61	44.3	PHAGE_Lactob_Lrm1_NC_011104(30)
Lacticaseibacillus rhamnosus	QC	JABXWP010000016.1	intact	150	527-44320	43.7	58	45.36	PHAGE_Lactob_Sha1_NC_019489(10)
Lacticaseibacillus rhamnosus	QC	JABXWP010000028.1	intact	140	482-31932	31.4	44	44.71	PHAGE_Lactob_Lrm1_NC_011104(26)
Lacticaseibacillus rhamnosus	870_LRHA	JUPX01000074.1	intact	150	318-42768	42.4	62	44.54	PHAGE_Lactob_Lrm1_NC_011104(31)
Lacticaseibacillus rhamnosus	NRRL B-442	QQWF01000022.1	intact	150	952-40477	39.5	60	44.22	PHAGE_Lactob_PL_1_NC_022757(27)
Lacticaseibacillus rhamnosus	BIOML-A3	WKPB01000009.1	intact	150	94934-149053	54.1	56	45.12	PHAGE_Lactob_Lrm1_NC_011104(27)
Lacticaseibacillus rhamnosus	DS13_11	QAZK01000021.1	intact	150	347-39872	39.5	61	44.22	PHAGE_Lactob_PL_1_NC_022757(27)
Lacticaseibacillus rhamnosus	L31	AYTQ01000002.1	intact	150	95-42751	42.6	59	44.12	PHAGE_Lactob_PL_1_NC_022757(31)
Lacticaseibacillus rhamnosus	RSI3	JADDUJ010000031.1	intact	120	519-24308	23.7	30	45.58	PHAGE_Lactob_PLE3_NC_031125(18)
Lacticaseibacillus rhamnosus	Lrh30	JTHY01000028.1	intact	150	472-41188	40.7	57	45.03	PHAGE_Lactob_J_1_NC_022756(27)
Lacticaseibacillus rhamnosus	DSM 20021	BALT01000024.1	intact	150	829-40347	39.5	64	44.21	PHAGE_Lactob_PL_1_NC_022757(28)
Lacticaseibacillus rhamnosus	E800	JDRW01000020.1	intact	120	825-42988	42.1	61	44.99	PHAGE_Lactob_iLp84_NC_028783(25)
Lacticaseibacillus rhamnosus	L34	AYTR01000014.1	intact	130	129297-152364	23	25	45.07	PHAGE_Lactob_PL_1_NC_022757(18)
Lacticaseibacillus rhamnosus	Lrh40	LPNS01000021.1	intact	150	1-42828	42.8	64	44.51	PHAGE_Lactob_Lrm1_NC_011104(31)
Lacticaseibacillus rhamnosus	Lrh40	LPNS01000048.1	intact	150	235854-278740	42.8	65	44.48	PHAGE_Lactob_Lrm1_NC_011104(31)
Lacticaseibacillus rhamnosus	WQ2	CP020016.1	intact	150	1042247-1075853	33.6	22	41.34	PHAGE_Lactob_phiAT3_NC_005893(9)
Lacticaseibacillus rhamnosus	NRRL B-442	PKQF01000021.1	intact	140	737-40262	39.5	51	44.22	PHAGE_Lactob_PL_1_NC_022757(26)
Lacticaseibacillus rhamnosus	LR-B2	PJQS01000012.1	intact	140	283188-309725	26.5	23	43.86	PHAGE_Lactob_phiAT3_NC_005893(9)
Lacticaseibacillus rhamnosus	Lrh42	JUIP01000004.1	intact	140	604-40129	39.5	51	44.22	PHAGE_Lactob_PL_1_NC_022757(26)
Lacticaseibacillus rhamnosus	BIOML-A4	WKPA01000014.1	intact	150	555-42228	41.6	56	44.67	PHAGE_Lactob_PL_1_NC_022757(27)
Lacticaseibacillus rhamnosus	AMC0721	JACCKJ010000003.1	intact	150	226-42516	42.2	60	44.57	PHAGE_Lactob_Lrm1_NC_011104(31)
Lacticaseibacillus rhamnosus	BIOML-A7	WKOX01000021.1	intact	140	902-40427	39.5	52	44.22	PHAGE_Lactob_PL_1_NC_022757(26)
Lacticaseibacillus rhamnosus	979_LRHA	JULF01000025.1	intact	140	494-22777	22.2	24	45.08	PHAGE_Lactob_PL_1_NC_022757(17)
Lacticaseibacillus rhamnosus	BIOML-A1	WKPD01000002.1	intact	130	2-34286	34.2	43	44.59	PHAGE_Lactob_PL_1_NC_022757(25)
Lacticaseibacillus rhamnosus	CLS17	JYCS01000023.1	intact	150	88-40809	40.7	53	44.84	PHAGE_Lactob_Lrm1_NC_011104(29)
Lacticaseibacillus rhamnosus	GG	CP046395.1	intact	150	1527565-1562177	34.6	22	42.31	PHAGE_Lactob_phiAT3_NC_005893(9)
Lacticaseibacillus rhamnosus	BIOML-A8	WKOW01000020.1	intact	140	902-40427	39.5	52	44.22	PHAGE_Lactob_PL_1_NC_022757(26)
Lacticaseibacillus rhamnosus	BPL15	CBZU010000001.1	intact	130	2639291-2675887	36.5	52	44.85	PHAGE_Lactob_iLp84_NC_028783(18)
Lacticaseibacillus rhamnosus	BPL15	CBZU010000001.1	intact	150	2951166-2994526	43.3	62	44.38	PHAGE_Lactob_PL_1_NC_022757(32)
Lacticaseibacillus rhamnosus	308	JWHC01000023.1	intact	100	15-44752	44.7	64	44.64	PHAGE_Lactob_PLE3_NC_031125(30)
Lacticaseibacillus rhamnosus	308	JWHC01000031.1	intact	150	1764-36718	34.9	52	44.25	PHAGE_Lactob_Lc_Nu_NC_007501(15)
Lacticaseibacillus rhamnosus	ATCC 53103	AP011548.1	intact	150	1525113-1559725	34.6	22	42.31	PHAGE_Lactob_phiAT3_NC_005893(9)
Lacticaseibacillus rhamnosus	214_LRHA	JVPR01000183.1	intact	140	563-24633	24	27	45.54	PHAGE_Lactob_Lrm1_NC_011104(19)
Lacticaseibacillus rhamnosus	L35	AYTP01000024.1	intact	130	129330-152418	23	25	45.06	PHAGE_Lactob_PL_1_NC_022757(18)
Lacticaseibacillus rhamnosus	LR-GG-MoProbi	PJQU01000010.1	questionable	75	96621-138503	41.8	64	45.19	PHAGE_Lactob_PLE3_NC_031125(30)
Lacticaseibacillus rhamnosus	LR-GG-MoProbi	PJQU01000020.1	questionable	70	126-14255	14.1	18	44.96	PHAGE_Lactob_Lrm1_NC_011104(3)
Lacticaseibacillus rhamnosus	AMC0707	JACCKQ010000001.1	questionable	70	209322-223747	14.4	18	44.65	PHAGE_Entero_EfaCPT1_NC_025465(3)
Lacticaseibacillus rhamnosus	Lrh27	JTIC01000001.1	questionable	70	105311-132053	26.7	17	45.38	PHAGE_Entero_phiSHEF4_NC_042022(2)
Lacticaseibacillus rhamnosus	AMC0709	JACCKR010000003.1	questionable	70	84237-109043	24.8	18	45.62	PHAGE_Entero_EfaCPT1_NC_025465(3)
Lacticaseibacillus rhamnosus	CNCM-I-3698	LAZE01000019.1	questionable	70	477-31993	31.5	40	45.6	PHAGE_Lactob_PLE3_NC_031125(6)
Lacticaseibacillus rhamnosus	186_LRHA	JVQV01000074.1	questionable	70	38984-58879	19.8	20	45.28	PHAGE_Entero_IME_EFm5_NC_028826(3)
Lacticaseibacillus rhamnosus	988_LRHA	JUKV01000091.1	questionable	70	20225-45032	24.8	18	45.62	PHAGE_Entero_EfaCPT1_NC_025465(3)
Lacticaseibacillus rhamnosus	LMS2-1	GG692961.1	questionable	70	328328-356782	28.4	24	45.16	PHAGE_Entero_IME_EFm5_NC_028826(3)
Lacticaseibacillus rhamnosus	UBLR-58	SSHM01000001.1	questionable	70	1953817-1967881	14	17	44.48	PHAGE_Lactob_Lrm1_NC_011104(3)
Lacticaseibacillus rhamnosus	Lrh1	JTIV01000402.1	questionable	70	6782-35117	28.3	23	45.6	PHAGE_Lactob_Lrm1_NC_011104(3)
Lacticaseibacillus rhamnosus	4928STDY7387919	CABHIZ010000003.1	questionable	70	52385-66449	14	17	44.48	PHAGE_Lactob_Lrm1_NC_011104(3)
Lacticaseibacillus rhamnosus	FAM 20558	VBSZ01000001.1	questionable	70	216123-230546	14.4	17	44.64	PHAGE_Entero_phiSHEF4_NC_042022(2)
Lacticaseibacillus rhamnosus	FAM 20558	VBSZ01000016.1	questionable	70	583-32099	31.5	40	45.61	PHAGE_Lactob_PLE3_NC_031125(6)
Lacticaseibacillus rhamnosus	Lr108	JUIH01000011.1	questionable	70	30616-46775	16.1	23	44.75	PHAGE_Lactob_Lrm1_NC_011104(3)
Lacticaseibacillus rhamnosus	Lr108	JUIH01000106.1	questionable	80	38882-52857	13.9	18	44.84	PHAGE_Entero_IME_EFm5_NC_028826(3)
Lacticaseibacillus rhamnosus	DSM 20021	AZCQ01000002.1	questionable	70	168618-183112	14.4	17	44.36	PHAGE_Lactob_Lrm1_NC_011104(3)
Lacticaseibacillus rhamnosus	LR-S	PJQV01000001.1	questionable	70	49856-78192	28.3	22	45.59	PHAGE_Lactob_Lrm1_NC_011104(3)
Lacticaseibacillus rhamnosus	319_LRHA	JVLT01000022.1	questionable	77	212518-256962	44.4	68	44.69	PHAGE_Lactob_PLE3_NC_031125(31)
Lacticaseibacillus rhamnosus	319_LRHA	JVLT01000026.1	questionable	80	74061-87708	13.6	19	45.46	PHAGE_Entero_IME_EFm5_NC_028826(3)
Lacticaseibacillus rhamnosus	AMC0712	JACCKI010000004.1	questionable	70	130056-144574	14.5	17	43.64	PHAGE_Entero_EfaCPT1_NC_025465(3)
Lacticaseibacillus rhamnosus	699_LRHA	JUWQ01000097.1	questionable	70	8996-23514	14.5	19	43.67	PHAGE_Entero_IME_EFm5_NC_028826(3)
Lacticaseibacillus rhamnosus	AMC0714	JACCKL010000001.1	questionable	70	84239-109045	24.8	18	45.62	PHAGE_Entero_EfaCPT1_NC_025465(3)
Lacticaseibacillus rhamnosus	OSU-PECh-69	JABURW010000057.1	questionable	80	1-19302	19.3	22	45.96	PHAGE_Lactob_PLE3_NC_031125(14)
Lacticaseibacillus rhamnosus	AMC0720	JACCKN010000002.1	questionable	70	84237-109043	24.8	18	45.62	PHAGE_Entero_EfaCPT1_NC_025465(3)
Lacticaseibacillus rhamnosus	Lrh15	JTIP01000005.1	questionable	70	44726-58790	14	17	44.49	PHAGE_Lactob_Lrm1_NC_011104(3)
Lacticaseibacillus rhamnosus	CBC-LR1	JACKWP010000006.1	questionable	70	36-37939	37.9	52	45.27	PHAGE_Lactob_PLE3_NC_031125(28)
Lacticaseibacillus rhamnosus	Vahe	VRTQ01000001.1	questionable	80	322080-335910	13.8	20	45.38	PHAGE_Entero_IME_EFm5_NC_028826(3)
Lacticaseibacillus rhamnosus	Lrh32	JTHW01000001.1	questionable	75	33297-75169	41.8	65	45.18	PHAGE_Lactob_PLE3_NC_031125(30)
Lacticaseibacillus rhamnosus	Lr032	JUIN01000902.1	questionable	90	446-4794	4.3	9	45.57	PHAGE_Lactob_J_1_NC_022756(9)
Lacticaseibacillus rhamnosus	5-1	SDJW01000011.1	questionable	80	1-31798	31.7	47	43.72	PHAGE_Lactob_PLE3_NC_031125(8)
Lacticaseibacillus rhamnosus	5-1	SDJW01000005.1	questionable	70	62743-89283	26.5	19	45.67	PHAGE_Staphy_phiPV83_NC_002486(2)
Lacticaseibacillus rhamnosus	Lrh7	JTHS01000002.1	questionable	75	33355-75227	41.8	65	45.18	PHAGE_Lactob_PLE3_NC_031125(30)
Lacticaseibacillus rhamnosus	Lrh7	JTHS01000044.1	questionable	70	105-14026	13.9	18	45.04	PHAGE_Lactob_Lrm1_NC_011104(3)
Lacticaseibacillus rhamnosus	Lrh46	LPNW01000006.1	questionable	70	326-15691	15.3	19	45.05	PHAGE_Lactob_Lrm1_NC_011104(3)
Lacticaseibacillus rhamnosus	Lrh46	LPNW01000058.1	questionable	80	3-14763	14.7	22	44.9	PHAGE_Lactob_Lrm1_NC_011104(3)
Lacticaseibacillus rhamnosus	R0011	AGKC01000007.1	questionable	75	547-39024	38.4	53	45.27	PHAGE_Lactob_PLE3_NC_031125(30)
Lacticaseibacillus rhamnosus	943_LRHA	JUMP01000202.1	questionable	70	20225-45032	24.8	18	45.62	PHAGE_Entero_EfaCPT1_NC_025465(3)
Lacticaseibacillus rhamnosus	Lrh20	JTIJ01000008.1	questionable	90	119844-147925	28	18	44.89	PHAGE_Lactob_Lc_Nu_NC_007501(10)
Lacticaseibacillus rhamnosus	Lrh33	JTIX01000119.1	questionable	70	4990-19489	14.5	18	44.88	PHAGE_Staphy_phiPV83_NC_002486(2)
Lacticaseibacillus rhamnosus	DSM 20021	BJXF01000007.1	questionable	70	10000-24494	14.4	17	44.39	PHAGE_Lactob_Lrm1_NC_011104(3)
Lacticaseibacillus rhamnosus	Lrh43	JUIQ01000408.1	questionable	70	26406-40454	14	20	44.87	PHAGE_Staphy_phiPV83_NC_002486(2)
Lacticaseibacillus rhamnosus	116	JTDC01000001.1	questionable	80	35844-62005	26.1	20	45.74	PHAGE_Entero_IME_EFm5_NC_028826(3)
Lacticaseibacillus rhamnosus	DS15_11	QAGZ01000003.1	questionable	70	52369-66433	14	17	44.48	PHAGE_Lactob_Lrm1_NC_011104(3)
Lacticaseibacillus rhamnosus	Lrh8	JTHR01000002.1	questionable	75	37480-79352	41.8	65	45.18	PHAGE_Lactob_PLE3_NC_031125(30)
Lacticaseibacillus rhamnosus	Lrh8	JTHR01000049.1	questionable	70	69-13990	13.9	18	45.04	PHAGE_Lactob_Lrm1_NC_011104(3)
Lacticaseibacillus rhamnosus	Lrh17	JTIN01000058.1	questionable	70	105-14026	13.9	18	45.04	PHAGE_Lactob_Lrm1_NC_011104(3)
Lacticaseibacillus rhamnosus	LR-CVC	PJQT01000001.1	questionable	75	96603-138485	41.8	64	45.19	PHAGE_Lactob_PLE3_NC_031125(30)
Lacticaseibacillus rhamnosus	LR-CVC	PJQT01000021.1	questionable	70	14228-29555	15.3	22	45.2	PHAGE_Lactob_Lrm1_NC_011104(3)
Lacticaseibacillus rhamnosus	Lrh14	JTIQ01000002.1	questionable	75	11175-53047	41.8	65	45.18	PHAGE_Lactob_PLE3_NC_031125(30)
Lacticaseibacillus rhamnosus	Lrh14	JTIQ01000011.1	questionable	70	49837-78173	28.3	22	45.59	PHAGE_Lactob_Lrm1_NC_011104(3)
Lacticaseibacillus rhamnosus	Lrh39	LPNT01000024.1	questionable	70	50497-78832	28.3	22	45.6	PHAGE_Lactob_Lrm1_NC_011104(3)
Lacticaseibacillus rhamnosus	Lrh39	LPNT01000037.1	questionable	75	59337-99460	40.1	60	45.26	PHAGE_Lactob_PLE3_NC_031125(30)
Lacticaseibacillus rhamnosus	NCTC13764	LR134331.1	questionable	70	1048161-1062655	14.4	16	44.37	PHAGE_Entero_phiSHEF4_NC_042022(2)
Lacticaseibacillus rhamnosus	541_LRHA	JVCX01000031.1	questionable	70	25424-50231	24.8	18	45.63	PHAGE_Entero_EfaCPT1_NC_025465(3)
Lacticaseibacillus rhamnosus	Lrh18	JTIM01000002.1	questionable	75	33224-75096	41.8	65	45.18	PHAGE_Lactob_PLE3_NC_031125(30)
Lacticaseibacillus rhamnosus	Lrh18	JTIM01000044.1	questionable	70	105-14026	13.9	18	45.04	PHAGE_Lactob_Lrm1_NC_011104(3)
Lacticaseibacillus rhamnosus	L156.4	MTJY01000022.1	questionable	70	31491-52056	20.5	17	45.86	PHAGE_Entero_phiSHEF4_NC_042022(2)
Lacticaseibacillus rhamnosus	708_LRHA	JUWG01000063.1	questionable	70	76887-91405	14.5	18	43.67	PHAGE_Entero_IME_EFm5_NC_028826(3)
Lacticaseibacillus rhamnosus	ASCC 3016	MLKC01000043.1	questionable	80	33-17104	17	22	45.87	PHAGE_Lactob_PLE3_NC_031125(16)
Lacticaseibacillus rhamnosus	526_LRHA	JVDP01000035.1	questionable	70	25361-50168	24.8	18	45.62	PHAGE_Entero_EfaCPT1_NC_025465(3)
Lacticaseibacillus rhamnosus	GG	CP031290.1	questionable	70	1102425-1144201	41.7	59	45.18	PHAGE_Lactob_PLE3_NC_031125(29)
Lacticaseibacillus rhamnosus	AMC0716	JACCKM010000002.1	questionable	70	84239-109045	24.8	18	45.62	PHAGE_Entero_EfaCPT1_NC_025465(3)
Lacticaseibacillus rhamnosus	B1	NXEU01000006.1	questionable	80	70963-110912	39.9	57	45.14	PHAGE_Lactob_PLE3_NC_031125(28)
Lacticaseibacillus rhamnosus	R709	MWVF01000004.1	questionable	70	52241-66305	14	17	44.49	PHAGE_Lactob_Lrm1_NC_011104(3)
Lacticaseibacillus rhamnosus	UMB0004	PKJX01000001.1	questionable	80	785796-812010	26.2	19	45.26	PHAGE_Entero_IME_EFm5_NC_028826(3)
Lacticaseibacillus rhamnosus	DS14_11	QAHA01000003.1	questionable	70	168106-182600	14.4	17	44.36	PHAGE_Lactob_Lrm1_NC_011104(3)
Lacticaseibacillus rhamnosus	GR-1	PESP01000001.1	questionable	70	340905-354954	14	20	44.86	PHAGE_Staphy_phiPV83_NC_002486(2)
Lacticaseibacillus rhamnosus	DS22_11	QAGX01000002.1	questionable	70	367498-381547	14	20	44.87	PHAGE_Staphy_phiPV83_NC_002486(2)
Lacticaseibacillus rhamnosus	LRB	CP016823.1	questionable	75	746523-788290	41.7	59	45.19	PHAGE_Lactob_PLE3_NC_031125(30)
Lacticaseibacillus rhamnosus	AMC0706	JACCKH010000003.1	questionable	70	202011-226896	24.8	17	45.03	PHAGE_Entero_EfaCPT1_NC_025465(3)
Lacticaseibacillus rhamnosus	AMC010	MSTC01000075.1	questionable	80	14644-53495	38.8	56	44.51	PHAGE_Lactob_PLE3_NC_031125(28)
Lacticaseibacillus rhamnosus	GR-1	UWPA01000060.1	questionable	70	23310-37359	14	20	44.86	PHAGE_Staphy_phiPV83_NC_002486(2)
Lacticaseibacillus rhamnosus	BIOML-A5	WKOZ01000010.1	questionable	70	14284-29611	15.3	22	45.2	PHAGE_Lactob_Lrm1_NC_011104(3)
Lacticaseibacillus rhamnosus	AMC0710	JACCKO010000033.1	questionable	80	133-25244	25.1	49	43.55	PHAGE_Lactob_Lrm1_NC_011104(20)
Lacticaseibacillus rhamnosus	AMC0710	JACCKO010000003.1	questionable	70	77961-92386	14.4	18	44.65	PHAGE_Entero_EfaCPT1_NC_025465(3)
Lacticaseibacillus rhamnosus	LRHMDP2	AMQW01000006.1	questionable	70	133230-147750	14.5	18	43.66	PHAGE_Lactob_Lrm1_NC_011104(3)
Lacticaseibacillus rhamnosus	LRHMDP2	AMQW01000007.1	questionable	80	41274-86509	45.2	70	44.53	PHAGE_Lactob_PLE3_NC_031125(32)
Lacticaseibacillus rhamnosus	NCB	JACSDP010000001.1	questionable	70	52576-66642	14	16	44.46	PHAGE_Lactob_Lrm1_NC_011104(3)
Lacticaseibacillus rhamnosus	PEL5	JDFQ01000001.1	questionable	75	33280-75152	41.8	65	45.18	PHAGE_Lactob_PLE3_NC_031125(30)
Lacticaseibacillus rhamnosus	PEL5	JDFQ01000044.1	questionable	70	69-13990	13.9	18	45.04	PHAGE_Lactob_Lrm1_NC_011104(3)
Lacticaseibacillus rhamnosus	313	LFNB01000005.1	questionable	75	33126-74999	41.8	65	45.18	PHAGE_Lactob_PLE3_NC_031125(30)
Lacticaseibacillus rhamnosus	313	LFNB01000018.1	questionable	70	14205-29531	15.3	22	45.21	PHAGE_Lactob_Lrm1_NC_011104(3)
Lacticaseibacillus rhamnosus	Lrh21	JTII01000003.1	questionable	70	32621-46685	14	17	44.48	PHAGE_Lactob_Lrm1_NC_011104(3)
Lacticaseibacillus rhamnosus	DS9_11	QAGY01000022.1	questionable	80	223-16805	16.5	18	46.26	PHAGE_Lactob_PLE3_NC_031125(14)
Lacticaseibacillus rhamnosus	LR2	PZQM01000028.1	questionable	90	2442-21461	19	18	45.94	PHAGE_Lactob_PLE3_NC_031125(14)
Lacticaseibacillus rhamnosus	DSM 14870	CP006804.1	questionable	70	2787035-2800815	13.7	19	45.08	PHAGE_Lactob_PL_1_NC_022757(3)
Lacticaseibacillus rhamnosus	Lrh31	JTHX01000024.1	questionable	80	110-43651	43.5	64	44.55	PHAGE_Lactob_PLE3_NC_031125(29)
Lacticaseibacillus rhamnosus	TMC3115	QFFR01000003.1	questionable	70	209719-224143	14.4	17	44.64	PHAGE_Entero_phiSHEF4_NC_042022(2)
Lacticaseibacillus rhamnosus	DS4_11	QAZI01000011.1	questionable	70	14334-29661	15.3	22	45.2	PHAGE_Lactob_Lrm1_NC_011104(3)
Lacticaseibacillus rhamnosus	ASCC 3018	MLKB01000016.1	questionable	70	105676-120170	14.4	17	44.37	PHAGE_Lactob_Lrm1_NC_011104(3)
Lacticaseibacillus rhamnosus	AMC0713	JACCKP010000003.1	questionable	70	130068-144493	14.4	18	44.65	PHAGE_Entero_EfaCPT1_NC_025465(3)
Lacticaseibacillus rhamnosus	R19-3	LWBT01000016.1	questionable	75	25-53514	53.4	60	45.62	PHAGE_Lactob_PLE3_NC_031125(30)
Lacticaseibacillus rhamnosus	Lc	FM179323.1	questionable	70	697923-718231	20.3	18	44.68	PHAGE_Lactob_Lrm1_NC_011104(3)
Lacticaseibacillus rhamnosus	Lc	FM179323.1	questionable	70	1052170-1066594	14.4	17	44.66	PHAGE_Entero_phiSHEF4_NC_042022(2)
Lacticaseibacillus rhamnosus	LRHMDP3	AMQX01000006.1	questionable	70	25347-51943	26.5	17	44.67	PHAGE_Lactob_Lrm1_NC_011104(3)
Lacticaseibacillus rhamnosus	LRHMDP3	AMQX01000011.1	questionable	77	6775-57019	50.2	69	44.46	PHAGE_Lactob_PLE3_NC_031125(31)
Lacticaseibacillus rhamnosus	BIOML-A6	WKOY01000003.1	questionable	70	52319-66383	14	17	44.48	PHAGE_Lactob_Lrm1_NC_011104(3)
Lacticaseibacillus rhamnosus	K32	JNNV01000002.1	questionable	70	61313-75260	13.9	18	45.38	PHAGE_Staphy_phiPV83_NC_002486(2)
Lacticaseibacillus rhamnosus	K32	JNNV01000003.1	questionable	77	78599-119897	41.2	58	45.05	PHAGE_Lactob_PLE3_NC_031125(31)
Lacticaseibacillus rhamnosus	Lrh45	JUIS01000228.1	questionable	70	14209-29536	15.3	22	45.2	PHAGE_Lactob_Lrm1_NC_011104(3)
Lacticaseibacillus rhamnosus	CASL	JH159001.1	questionable	70	9942-24436	14.4	17	44.37	PHAGE_Lactob_Lrm1_NC_011104(3)
Lacticaseibacillus rhamnosus	Lr071	JUIL01000599.1	questionable	70	2192-17505	15.3	22	45.18	PHAGE_Lactob_Lrm1_NC_011104(3)
Lacticaseibacillus rhamnosus	Lrh5	JTHU01000011.1	questionable	70	30616-46775	16.1	23	44.75	PHAGE_Lactob_Lrm1_NC_011104(3)
Lacticaseibacillus rhamnosus	Lrh5	JTHU01000106.1	questionable	80	38882-52857	13.9	18	44.84	PHAGE_Entero_IME_EFm5_NC_028826(3)
Lacticaseibacillus rhamnosus	Lrh24	JTIF01000107.1	questionable	70	6608-21033	14.4	18	44.64	PHAGE_Entero_phiSHEF4_NC_042022(2)
Lacticaseibacillus rhamnosus	DS17_11	QAGW01000002.1	questionable	70	367498-381547	14	20	44.87	PHAGE_Staphy_phiPV83_NC_002486(2)
Lacticaseibacillus rhamnosus	51B	JMSI01000003.1	questionable	80	22665-37764	15.1	23	45.56	PHAGE_Staphy_phiPV83_NC_002486(2)
Lacticaseibacillus rhamnosus	Lrh22	JTIH01000001.1	questionable	80	303657-332087	28.4	23	45.69	PHAGE_Staphy_phiPV83_NC_002486(2)
Lacticaseibacillus rhamnosus	Lrh22	JTIH01000002.1	questionable	70	256053-289830	33.7	36	45.12	PHAGE_Lactob_iLp84_NC_028783(13)
Lacticaseibacillus rhamnosus	DPC 7102	VLHP01000002.1	questionable	80	208248-222477	14.2	18	44.69	PHAGE_Lactob_Lrm1_NC_011104(3)
Lacticaseibacillus rhamnosus	BIOML-A10	WKOU01000003.1	questionable	70	168057-182551	14.4	17	44.36	PHAGE_Lactob_Lrm1_NC_011104(3)
Lacticaseibacillus rhamnosus	ASCC 3019	MLJZ01000006.1	questionable	70	17-37920	37.9	52	45.27	PHAGE_Lactob_PLE3_NC_031125(28)
Lacticaseibacillus rhamnosus	CRL1505	ATBI01000023.1	questionable	70	3275-8799	5.5	10	41.63	PHAGE_Staphy_SPbeta_like_NC_029119(2)
Lacticaseibacillus rhamnosus	Hsryfm 1301	CP044228.1	questionable	75	306589-365483	58.8	64	45.1	PHAGE_Lactob_PLE3_NC_031125(30)
Lacticaseibacillus rhamnosus	Hsryfm 1301	CP044228.1	questionable	70	446956-472050	25	17	45.06	PHAGE_Entero_EfaCPT1_NC_025465(3)
Lacticaseibacillus rhamnosus	co_0103	RCYM01000003.1	questionable	70	168057-182551	14.4	17	44.36	PHAGE_Lactob_Lrm1_NC_011104(3)
Lacticaseibacillus rhamnosus	PEL6	JDFR01000002.1	questionable	75	33297-75169	41.8	65	45.18	PHAGE_Lactob_PLE3_NC_031125(30)
Lacticaseibacillus rhamnosus	PEL6	JDFR01000041.1	questionable	70	72-13993	13.9	18	45.04	PHAGE_Lactob_Lrm1_NC_011104(3)
Lacticaseibacillus rhamnosus	Lrh23	JTIG01000010.1	questionable	90	71261-99341	28	18	44.88	PHAGE_Lactob_Lc_Nu_NC_007501(10)
Lacticaseibacillus rhamnosus	LR863	QFFQ01000003.1	questionable	70	209719-224143	14.4	17	44.64	PHAGE_Entero_phiSHEF4_NC_042022(2)
Lacticaseibacillus rhamnosus	INIA P540	CABFNJ010000023.1	questionable	70	25228-50034	24.8	17	45.62	PHAGE_Entero_phiSHEF4_NC_042022(2)
Lacticaseibacillus rhamnosus	Lrh16	JTIO01000099.1	questionable	70	7742-36078	28.3	22	45.59	PHAGE_Lactob_Lrm1_NC_011104(3)
Lacticaseibacillus rhamnosus	BIOML-A9	WKOV01000003.1	questionable	70	168057-182551	14.4	17	44.36	PHAGE_Lactob_Lrm1_NC_011104(3)
Lacticaseibacillus rhamnosus	Lrh2	JTIK01000317.1	questionable	70	14206-29533	15.3	22	45.2	PHAGE_Lactob_Lrm1_NC_011104(3)
Lacticaseibacillus rhamnosus	Lrh9	JTHQ01000001.1	questionable	75	32987-74860	41.8	65	45.18	PHAGE_Lactob_PLE3_NC_031125(30)
Lacticaseibacillus rhamnosus	Lrh9	JTHQ01000011.1	questionable	80	51848-73673	21.8	16	45.23	PHAGE_Lactob_phiAT3_NC_005893(6)
Lacticaseibacillus rhamnosus	INIA P344	CABFNI010000013.1	questionable	70	172679-187103	14.4	17	44.64	PHAGE_Entero_phiSHEF4_NC_042022(2)
Lacticaseibacillus rhamnosus	Lrh19	JTIL01000004.1	questionable	80	72513-86355	13.8	19	45.37	PHAGE_Entero_IME_EFm5_NC_028826(3)
Lacticaseibacillus rhamnosus	GG	FM179322.1	questionable	70	1102419-1144195	41.7	59	45.18	PHAGE_Lactob_PLE3_NC_031125(29)
Lacticaseibacillus rhamnosus	893_LRHA	JUPA01000139.1	questionable	80	7802-52659	44.8	66	44.58	PHAGE_Lactob_PLE3_NC_031125(32)
Lacticaseibacillus rhamnosus	893_LRHA	JUPA01000026.1	questionable	80	9024-22866	13.8	19	45.38	PHAGE_Entero_IME_EFm5_NC_028826(3)
Lacticaseibacillus rhamnosus	Lrh34	JTIW01000015.1	questionable	80	21743-47916	26.1	19	45.73	PHAGE_Entero_IME_EFm5_NC_028826(3)
Lacticaseibacillus rhamnosus	Lrh34	JTIW01000042.1	questionable	90	1-22714	22.7	32	45.35	PHAGE_Lactob_PLE3_NC_031125(16)
Lacticaseibacillus rhamnosus	906_LRHA	JUON01000105.1	questionable	70	1244-25786	24.5	18	45.23	PHAGE_Entero_EfaCPT1_NC_025465(3)
Lacticaseibacillus rhamnosus	769_LRHA	JUTS01000091.1	questionable	70	20225-45032	24.8	18	45.62	PHAGE_Entero_EfaCPT1_NC_025465(3)
Lacticaseibacillus rhamnosus	BIOML-A2	WKPC01000002.1	questionable	70	168057-182551	14.4	17	44.36	PHAGE_Lactob_Lrm1_NC_011104(3)
Lacticaseibacillus rhamnosus	AMC143	MSTB01000016.1	questionable	85	52206-107883	55.6	74	44.61	PHAGE_Lactob_PLE3_NC_031125(34)
Lacticaseibacillus rhamnosus	BFE5264	CP014201.1	questionable	70	274516-315880	41.3	61	45.33	PHAGE_Lactob_PLE3_NC_031125(28)
Lacticaseibacillus rhamnosus	BFE5264	CP014201.1	questionable	70	1807848-1835278	27.4	10	44.74	PHAGE_Staphy_SPbeta_like_NC_029119(2)
Lacticaseibacillus rhamnosus	BFE5264	CP014201.1	questionable	70	2155700-2170891	15.1	22	45.16	PHAGE_Lactob_Lrm1_NC_011104(3)
Lacticaseibacillus rhamnosus	BFE5264	CP014201.1	questionable	90	3027724-3068082	40.3	41	45.16	PHAGE_Lactob_Lrm1_NC_011104(21)
Lacticaseibacillus rhamnosus	BFE5264	CP014202.1	questionable	70	789-4870	4	10	40.84	PHAGE_Lactob_phiAT3_NC_005893(3)
Lacticaseibacillus rhamnosus	Lrh11	JTIT01000003.1	questionable	80	161505-175347	13.8	19	45.37	PHAGE_Entero_IME_EFm5_NC_028826(3)
Lacticaseibacillus rhamnosus	Lrh11	JTIT01000006.1	questionable	70	32140-83720	51.5	61	44.49	PHAGE_Lactob_PLE3_NC_031125(25)
Lacticaseibacillus rhamnosus	AMC0722	JACCKK010000001.1	questionable	70	209222-223647	14.4	18	44.65	PHAGE_Entero_EfaCPT1_NC_025465(3)
Lacticaseibacillus rhamnosus	870_LRHA	JUPX01000024.1	questionable	70	38590-53015	14.4	18	44.65	PHAGE_Entero_EfaCPT1_NC_025465(3)
Lacticaseibacillus rhamnosus	ASCC 1521	MLKA01000012.1	questionable	70	165595-180137	14.5	17	44.22	PHAGE_Lactob_Lrm1_NC_011104(3)
Lacticaseibacillus rhamnosus	NRRL B-442	QQWF01000003.1	questionable	70	168106-182600	14.4	17	44.37	PHAGE_Lactob_Lrm1_NC_011104(3)
Lacticaseibacillus rhamnosus	DS13_11	QAZK01000003.1	questionable	70	168106-182600	14.4	17	44.37	PHAGE_Lactob_Lrm1_NC_011104(3)
Lacticaseibacillus rhamnosus	L31	AYTQ01000003.1	questionable	70	158680-173197	14.5	17	43.75	PHAGE_Entero_IME_EFm5_NC_028826(3)
Lacticaseibacillus rhamnosus	RSI3	JADDUJ010000001.1	questionable	70	69600-83978	14.3	19	45.01	PHAGE_Staphy_phiPV83_NC_002486(2)
Lacticaseibacillus rhamnosus	Lrh30	JTHY01000001.1	questionable	70	101176-114797	13.6	18	45.41	PHAGE_Entero_phiSHEF4_NC_042022(2)
Lacticaseibacillus rhamnosus	DSM 20021	BALT01000002.1	questionable	70	119622-134114	14.4	19	44.35	PHAGE_Lactob_Lrm1_NC_011104(3)
Lacticaseibacillus rhamnosus	24	JPZB01000015.1	questionable	70	23285-67783	44.4	57	45.19	PHAGE_Lactob_PLE3_NC_031125(28)
Lacticaseibacillus rhamnosus	L34	AYTR01000011.1	questionable	90	13469-35523	22	23	46.36	PHAGE_Lactob_phijl1_NC_006936(15)
Lacticaseibacillus rhamnosus	Lrh40	LPNS01000048.1	questionable	70	44594-69400	24.8	17	45.62	PHAGE_Entero_phiSHEF4_NC_042022(2)
Lacticaseibacillus rhamnosus	WQ2	CP020016.1	questionable	77	618377-659281	40.9	58	45.17	PHAGE_Lactob_PLE3_NC_031125(31)
Lacticaseibacillus rhamnosus	NRRL B-442	PKQF01000003.1	questionable	70	52411-66475	14	17	44.49	PHAGE_Lactob_Lrm1_NC_011104(3)
Lacticaseibacillus rhamnosus	LR-B2	PJQS01000020.1	questionable	70	14228-29555	15.3	22	45.2	PHAGE_Lactob_Lrm1_NC_011104(3)
Lacticaseibacillus rhamnosus	LR-B2	PJQS01000021.1	questionable	75	57449-99321	41.8	65	45.18	PHAGE_Lactob_PLE3_NC_031125(30)
Lacticaseibacillus rhamnosus	Lrh42	JUIP01000006.1	questionable	70	52242-66306	14	17	44.49	PHAGE_Lactob_Lrm1_NC_011104(3)
Lacticaseibacillus rhamnosus	AMC0721	JACCKJ010000003.1	questionable	70	209222-223647	14.4	18	44.65	PHAGE_Entero_EfaCPT1_NC_025465(3)
Lacticaseibacillus rhamnosus	AMBR1	CABFKY010000027.1	questionable	70	14334-29661	15.3	22	45.2	PHAGE_Lactob_Lrm1_NC_011104(3)
Lacticaseibacillus rhamnosus	BIOML-A7	WKOX01000001.1	questionable	70	52319-66383	14	17	44.48	PHAGE_Lactob_Lrm1_NC_011104(3)
Lacticaseibacillus rhamnosus	784_LRHA	JUTB01000029.1	questionable	80	14240-58685	44.4	69	44.69	PHAGE_Lactob_PLE3_NC_031125(32)
Lacticaseibacillus rhamnosus	784_LRHA	JUTB01000123.1	questionable	80	9024-22866	13.8	19	45.38	PHAGE_Entero_IME_EFm5_NC_028826(3)
Lacticaseibacillus rhamnosus	CLS17	JYCS01000026.1	questionable	70	195-37701	37.5	52	45.31	PHAGE_Lactob_PLE3_NC_031125(27)
Lacticaseibacillus rhamnosus	944_LRHA	JUMO01000107.1	questionable	80	20915-44397	23.4	28	46.04	PHAGE_Lactob_PLE3_NC_031125(17)
Lacticaseibacillus rhamnosus	944_LRHA	JUMO01000145.1	questionable	70	252-14199	13.9	18	45.38	PHAGE_Staphy_phiPV83_NC_002486(2)
Lacticaseibacillus rhamnosus	GG	CP046395.1	questionable	75	1101582-1143358	41.7	60	45.18	PHAGE_Lactob_PLE3_NC_031125(30)
Lacticaseibacillus rhamnosus	BIOML-A8	WKOW01000003.1	questionable	70	168057-182551	14.4	17	44.36	PHAGE_Lactob_Lrm1_NC_011104(3)
Lacticaseibacillus rhamnosus	Lrh47	LPNV01000034.1	questionable	70	167309-181733	14.4	17	44.64	PHAGE_Entero_phiSHEF4_NC_042022(2)
Lacticaseibacillus rhamnosus	BPL15	CBZU010000001.1	questionable	70	2754606-2779415	24.8	18	45.62	PHAGE_Entero_EfaCPT1_NC_025465(3)
Lacticaseibacillus rhamnosus	ATCC 53103	AP011548.1	questionable	75	1099130-1140906	41.7	61	45.18	PHAGE_Lactob_PLE3_NC_031125(30)
Lacticaseibacillus rhamnosus	RI-004	MJHB01000013.1	questionable	70	49931-78267	28.3	22	45.59	PHAGE_Lactob_Lrm1_NC_011104(3)
Lacticaseibacillus rhamnosus	L35	AYTP01000020.1	questionable	90	13612-35687	22	23	46.35	PHAGE_Lactob_phijl1_NC_006936(15)
Lacticaseibacillus rhamnosus	12A	CP006690.1	incomplete	40	1339247-1364555	25.3	26	45.82	PHAGE_Bacill_BCD7_NC_019515(2)
Lacticaseibacillus rhamnosus	12A	CP006690.1	incomplete	60	2858743-2873721	14.9	19	44.86	PHAGE_Strept_315.2_NC_004585(2)
Lacticaseibacillus rhamnosus	MGYG-HGUT-02388	LR698988.1	incomplete	40	549089-573308	24.2	24	43.81	PHAGE_Lactob_iA2_NC_028830(5)
Lacticaseibacillus rhamnosus	NJ	CP041944.1	incomplete	60	184209-203624	19.4	16	44.99	PHAGE_Entero_IME_EFm5_NC_028826(3)
Lacticaseibacillus rhamnosus	LR-B1	CP025428.1	incomplete	60	2946345-2961678	15.3	24	45.2	PHAGE_Lactob_Lrm1_NC_011104(3)
Lacticaseibacillus rhamnosus	MGYG-HGUT-01293	LR698954.1	incomplete	60	2948923-2964256	15.3	24	45.2	PHAGE_Lactob_Lrm1_NC_011104(3)
Lacticaseibacillus rhamnosus	IDCC 3201	CP045531.1	incomplete	40	547986-570027	22	22	46.63	PHAGE_Bacill_G_NC_023719(3)
Lacticaseibacillus rhamnosus	ATCC 8530	CP003094.1	incomplete	20	1329149-1340377	11.2	12	46.75	PHAGE_Bacill_G_NC_023719(3)
Lacticaseibacillus rhamnosus	ATCC 8530	CP003094.1	incomplete	10	1728284-1736678	8.3	8	49.68	PHAGE_Prochl_P_SSM2_NC_006883(3)
Lacticaseibacillus rhamnosus	1.0320	CP040780.1	incomplete	60	1453256-1467087	13.8	15	45.38	PHAGE_Entero_IME_EFm5_NC_028826(3)
Lacticaseibacillus rhamnosus	BIO6870	CP044506.1	incomplete	60	2945557-2960890	15.3	24	45.2	PHAGE_Lactob_Lrm1_NC_011104(3)
Lacticaseibacillus rhamnosus	BIO5326	CP046267.1	intact	150	837328-880317	42.9	53	43.98	PHAGE_Lactob_PL_1_NC_022757(26)
Lacticaseibacillus rhamnosus	SCT-10-10-60	CP019305.1	intact	150	838520-881509	42.9	52	43.98	PHAGE_Lactob_PL_1_NC_022757(27)
Lacticaseibacillus rhamnosus	12A	CP006690.1	intact	150	1555093-1596664	41.5	51	43.83	PHAGE_Lactob_J_1_NC_022756(21)
Lacticaseibacillus rhamnosus	BPL5	LT220504.1	intact	130	1077954-1114697	36.7	50	44.88	PHAGE_Lactob_iLp84_NC_028783(16)
Lacticaseibacillus rhamnosus	BPL5	LT220504.1	intact	150	1389006-1432374	43.3	58	44.48	PHAGE_Lactob_PL_1_NC_022757(31)
Lacticaseibacillus rhamnosus	NCTC13710	LR134322.1	intact	150	837328-880317	42.9	54	43.98	PHAGE_Lactob_PL_1_NC_022757(27)
Lacticaseibacillus rhamnosus	NJ	CP041944.1	intact	150	1656945-1691419	34.4	43	46.81	PHAGE_Lactob_phiAT3_NC_005893(6)
Lacticaseibacillus rhamnosus	LR-B1	CP025428.1	intact	150	1527567-1562179	34.6	22	42.31	PHAGE_Lactob_phiAT3_NC_005893(9)
Lacticaseibacillus rhamnosus	TK1501	CP017716.1	intact	150	1081421-1129937	48.5	61	44.46	PHAGE_Lactob_PLE3_NC_031125(17)
Lacticaseibacillus rhamnosus	MGYG-HGUT-01293	LR698954.1	intact	150	1528402-1563014	34.6	22	42.31	PHAGE_Lactob_phiAT3_NC_005893(9)
Lacticaseibacillus rhamnosus	IDCC 3201	CP045531.1	intact	130	541-25356	24.8	23	45.17	PHAGE_Lactob_PL_1_NC_022757(16)
Lacticaseibacillus rhamnosus	IDCC 3201	CP045531.1	intact	150	2994395-3063662	69.2	110	44.47	PHAGE_Lactob_Lrm1_NC_011104(29)
Lacticaseibacillus rhamnosus	ATCC 11443	CP022109.1	intact	150	838520-881511	42.9	64	43.99	PHAGE_Lactob_PL_1_NC_022757(25)
Lacticaseibacillus rhamnosus	BIO6870	CP044506.1	intact	150	1526778-1561390	34.6	22	42.31	PHAGE_Lactob_phiAT3_NC_005893(9)
Lacticaseibacillus rhamnosus	LOCK908	CP005485.1	intact	150	837328-880317	42.9	53	43.98	PHAGE_Lactob_PL_1_NC_022757(26)
Lacticaseibacillus rhamnosus	LV108	CP053619.1	intact	150	1042215-1082936	40.7	54	44.84	PHAGE_Lactob_Lrm1_NC_011104(28)
Lacticaseibacillus rhamnosus	BIO5326	CP046267.1	questionable	70	1046969-1061463	14.4	16	44.36	PHAGE_Entero_phiSHEF4_NC_042022(2)
Lacticaseibacillus rhamnosus	SCT-10-10-60	CP019305.1	questionable	70	1048161-1062655	14.4	17	44.37	PHAGE_Entero_phiSHEF4_NC_042022(2)
Lacticaseibacillus rhamnosus	ASCC 290	CP014645.1	questionable	70	786004-800498	14.4	18	44.37	PHAGE_Entero_phiSHEF4_NC_042022(2)
Lacticaseibacillus rhamnosus	12A	CP006690.1	questionable	85	1062800-1106389	43.5	63	44.6	PHAGE_Lactob_PLE3_NC_031125(34)
Lacticaseibacillus rhamnosus	MGYG-HGUT-02388	LR698988.1	questionable	80	570139-582461	12.3	16	45.58	PHAGE_Paenib_Shelly_NC_041909(4)
Lacticaseibacillus rhamnosus	MGYG-HGUT-02388	LR698988.1	questionable	80	1086726-1106769	20	21	45.15	PHAGE_Entero_IME_EFm5_NC_028826(3)
Lacticaseibacillus rhamnosus	MGYG-HGUT-02388	LR698988.1	questionable	85	1202239-1249942	47.7	66	44.81	PHAGE_Lactob_PLE3_NC_031125(34)
Lacticaseibacillus rhamnosus	BPL5	LT220504.1	questionable	70	1193086-1217894	24.8	19	45.62	PHAGE_Entero_phiSHEF4_NC_042022(2)
Lacticaseibacillus rhamnosus	NCTC13710	LR134322.1	questionable	70	1046866-1061360	14.4	16	44.36	PHAGE_Entero_phiSHEF4_NC_042022(2)
Lacticaseibacillus rhamnosus	LR-B1	CP025428.1	questionable	75	1101584-1143360	41.7	60	45.18	PHAGE_Lactob_PLE3_NC_031125(30)
Lacticaseibacillus rhamnosus	TK1501	CP017716.1	questionable	70	388965-399993	11	10	43.97	PHAGE_Lactob_phiAT3_NC_005893(2)
Lacticaseibacillus rhamnosus	TK1501	CP017716.1	questionable	70	2893510-2909761	16.2	23	44.82	PHAGE_Entero_IME_EFm5_NC_028826(3)
Lacticaseibacillus rhamnosus	MGYG-HGUT-01293	LR698954.1	questionable	70	1102419-1144195	41.7	59	45.18	PHAGE_Lactob_PLE3_NC_031125(29)
Lacticaseibacillus rhamnosus	IDCC 3201	CP045531.1	questionable	80	184186-200284	16	16	44.11	PHAGE_Entero_phiSHEF4_NC_042022(2)
Lacticaseibacillus rhamnosus	IDCC 3201	CP045531.1	questionable	80	1762719-1791184	28.4	24	43.76	PHAGE_Staphy_SPbeta_like_NC_029119(2)
Lacticaseibacillus rhamnosus	ATCC 11443	CP022109.1	questionable	70	1048163-1062657	14.4	17	44.37	PHAGE_Entero_phiSHEF4_NC_042022(2)
Lacticaseibacillus rhamnosus	1.0320	CP040780.1	questionable	82	1549664-1589005	39.3	57	45.06	PHAGE_Lactob_PLE3_NC_031125(33)
Lacticaseibacillus rhamnosus	BIO6870	CP044506.1	questionable	75	1100795-1142571	41.7	61	45.18	PHAGE_Lactob_PLE3_NC_031125(30)
Lacticaseibacillus rhamnosus	LOCK908	CP005485.1	questionable	70	1046847-1061341	14.4	16	44.36	PHAGE_Entero_phiSHEF4_NC_042022(2)
Lacticaseibacillus rhamnosus	LOCK900	CP005484.1	questionable	70	1025475-1065029	39.5	55	45.18	PHAGE_Lactob_PLE3_NC_031125(27)
Lacticaseibacillus rhamnosus	LV108	CP053619.1	questionable	70	1331949-1371503	39.5	55	45.18	PHAGE_Lactob_PLE3_NC_031125(27)
Lacticaseibacillus zeae	DSM 20178	BACQ01000066.1	incomplete	30	2-9327	9.3	8	45.52	PHAGE_Paenib_Shelly_NC_041909(4)
Lacticaseibacillus zeae	DSM 20178	BACQ01000064.1	incomplete	10	63566-84122	20.5	26	44.32	PHAGE_Lactob_iA2_NC_028830(4)
Lacticaseibacillus zeae	DSM 20178	BACQ01000027.1	incomplete	20	1-17721	17.7	35	44.04	PHAGE_Lactob_Lrm1_NC_011104(16)
Lacticaseibacillus zeae	DSM 20178	BACQ01000026.1	incomplete	50	49721-71980	22.2	26	44.76	PHAGE_Lister_B025_NC_009812(9)
Lacticaseibacillus zeae	CRBIP24.44	VBWO01000016.1	incomplete	40	31047-53298	22.2	43	44.79	PHAGE_Lactob_iLp84_NC_028783(19)
Lacticaseibacillus zeae	CRBIP24.44	VBWO01000002.1	incomplete	50	3-6975	6.9	12	44.96	PHAGE_Lactob_CL2_NC_028835(4)
Lacticaseibacillus zeae	CRBIP24.44	VBWO01000020.1	incomplete	30	2366-19246	16.8	32	43.97	PHAGE_Lactob_Lrm1_NC_011104(13)
Lacticaseibacillus zeae	CRBIP24.44	VBWO01000022.1	incomplete	20	556-16096	15.5	19	46.25	PHAGE_Lactob_PLE3_NC_031125(19)
Lacticaseibacillus zeae	CRBIP24.44	VBWO01000024.1	incomplete	60	818-8508	7.6	14	41.52	PHAGE_Sodali_phiSG1_NC_007902(1)
Lacticaseibacillus zeae	DSM 20178	AZCT01000017.1	incomplete	10	853-22114	21.2	26	43.99	PHAGE_Lactob_iA2_NC_028830(4)
Lacticaseibacillus zeae	DSM 20178	AZCT01000027.1	incomplete	30	24161-30761	6.6	8	43.87	PHAGE_Paenib_Shelly_NC_041909(4)
Lacticaseibacillus zeae	CRBIP24.44	VBWO01000021.1	intact	120	482-18220	17.7	22	45.05	PHAGE_Lactob_J_1_NC_022756(21)
Lacticaseibacillus zeae	DSM 20178	AZCT01000013.1	intact	120	433-40909	40.4	58	44.4	PHAGE_Lactob_Lrm1_NC_011104(19)
Lacticaseibacillus zeae	CECT 9104	LS991421.1	intact	150	3006613-3045583	38.9	58	44.73	PHAGE_Lactob_Lrm1_NC_011104(31)
Lacticaseibacillus zeae	CECT 9104	LS991422.1	intact	130	703-27604	26.9	39	45.06	PHAGE_Lactob_Lrm1_NC_011104(22)
Lacticaseibacillus zeae	CRBIP24.58	VBWN01000001.1	questionable	70	171002-185167	14.1	20	45.01	PHAGE_Entero_IME_EFm5_NC_028826(3)
Lacticaseibacillus zeae	CRBIP24.58	VBWN01000001.1	questionable	80	311246-355433	44.1	64	44.99	PHAGE_Lactob_PLE3_NC_031125(31)
Lacticaseibacillus zeae	DSM 20178	BACQ01000022.1	questionable	80	61534-78818	17.2	20	45.27	PHAGE_Staphy_JS01_NC_021773(3)
Lacticaseibacillus zeae	MGYG-HGUT-02383	CABMJL010000023.1	questionable	70	14616-48444	33.8	36	44.21	PHAGE_Lactob_phiAT3_NC_005893(6)
Lacticaseibacillus zeae	CRBIP24.44	VBWO01000018.1	questionable	80	175-25997	25.8	24	45.2	PHAGE_Paenib_Shelly_NC_041909(4)
Lacticaseibacillus zeae	CRBIP24.44	VBWO01000005.1	questionable	70	204207-219876	15.6	20	44.37	PHAGE_Staphy_phiPV83_NC_002486(2)
Lacticaseibacillus zeae	DSM 20178	AZCT01000003.1	questionable	80	120910-135073	14.1	20	44.97	PHAGE_Staphy_JS01_NC_021773(3)
Lacticaseibacillus zeae	CECT 9104	LS991421.1	questionable	70	628920-642584	13.6	18	45.12	PHAGE_Staphy_phiPV83_NC_002486(2)
Lacticaseibacillus zeae	CECT 9104	LS991421.1	questionable	80	2917446-2933601	16.1	23	45.01	PHAGE_Staphy_phiPV83_NC_002486(2)
