# Supplementary material for: Occurrence and genetic diversity of prophage sequences identified in the genomes of L. casei group bacteria
Source: Sci Rep. 2023 May 26;13:8603. doi: 10.1038/s41598-023-35823-z (PMC10219966; doi:10.1038/s41598-023-35823-z)
Supplement: Supplementary file 2 — Supplementary Information 2. [file 41598_2023_35823_MOESM2_ESM.xlsx]

## Sheet: Sheet1
Additional file 2. General characterization of prophage sequences identified in individual bacterial strain genomes belonging to the L. casei group.
Species	Strain	No. of intact sequences	No. of questionable sequences	No. of incomplete sequences
Lacticaseibacillus casei	21/1	1	1	2
Lacticaseibacillus casei	867_LCAS	0	1	1
Lacticaseibacillus casei	A2-362	1	2	6
Lacticaseibacillus casei	B900021	0	1	0
Lacticaseibacillus casei	BCRC 17487	1	0	3
Lacticaseibacillus casei	BCRC 80156	1	0	2
Lacticaseibacillus casei	BIO5773	1	0	0
Lacticaseibacillus casei	CRF28	0	2	0
Lacticaseibacillus casei	DS1_13	1	0	2
Lacticaseibacillus casei	DS13_13	2	0	2
Lacticaseibacillus casei	DSM 20011	5	2	2
Lacticaseibacillus casei	FAM 20446	1	0	2
Lacticaseibacillus casei	GCRL	1	2	2
Lacticaseibacillus casei	L.cR4	2	1	5
Lacticaseibacillus casei	LC5	1	1	0
Lacticaseibacillus casei	MJA 12	1	1	3
Lacticaseibacillus casei	N87	0	1	0
Lacticaseibacillus casei	NBRC 101979	2	0	3
Lacticaseibacillus casei	UW1	0	1	1
Lacticaseibacillus casei	UW4	0	1	4
Lacticaseibacillus casei	YNF-5	0	0	3
Lacticaseibacillus casei	Z11	3	0	0
Lacticaseibacillus chiayiensis	NCYUAS	0	2	3
Lacticaseibacillus chiayiensis	BCRC 18859	0	1	0
Lacticaseibacillus paracasei	NSMJ15	4	0	1
Lacticaseibacillus paracasei	UBLPC-87	0	2	2
Lacticaseibacillus paracasei	NFFJ04	0	5	1
Lacticaseibacillus paracasei	32G	0	2	6
Lacticaseibacillus paracasei	HD1.7	2	2	0
Lacticaseibacillus paracasei	HDS-01	2	2	0
Lacticaseibacillus paracasei	525_LPAR	1	1	2
Lacticaseibacillus paracasei	FAM7821	0	1	1
Lacticaseibacillus paracasei	8700:02:00	2	2	1
Lacticaseibacillus paracasei	Lpp230	0	1	2
Lacticaseibacillus paracasei	347-16	4	1	1
Lacticaseibacillus paracasei	JS1	3	3	2
Lacticaseibacillus paracasei	KL1-Liu	0	3	2
Lacticaseibacillus paracasei	Lpp7	0	1	5
Lacticaseibacillus paracasei	IIA	4	0	1
Lacticaseibacillus paracasei	1316.rep1_LPAR	1	2	2
Lacticaseibacillus paracasei	Lpl14	0	0	2
Lacticaseibacillus paracasei	TD 62	4	4	1
Lacticaseibacillus paracasei	NRIC	1	1	2
Lacticaseibacillus paracasei	LC-Ikematsu	2	1	2
Lacticaseibacillus paracasei	FAM8374	0	2	1
Lacticaseibacillus paracasei	Lpp123	0	0	2
Lacticaseibacillus paracasei	UW4	0	0	3
Lacticaseibacillus paracasei	Lpp46	1	0	1
Lacticaseibacillus paracasei	TMW	1	0	2
Lacticaseibacillus paracasei	Lpp37	0	1	4
Lacticaseibacillus paracasei	KMB_622	1	0	2
Lacticaseibacillus paracasei	CNCM	0	1	5
Lacticaseibacillus paracasei	LPC37	0	2	2
Lacticaseibacillus paracasei	SA5	2	0	5
Lacticaseibacillus paracasei	EG9	5	4	6
Lacticaseibacillus paracasei	Lp02	2	2	1
Lacticaseibacillus paracasei	FAM18126	1	2	3
Lacticaseibacillus paracasei	FAM18172	2	0	2
Lacticaseibacillus paracasei	FAM18123	1	1	3
Lacticaseibacillus paracasei	FAM6161	2	2	1
Lacticaseibacillus paracasei	FAM8407	1	1	3
Lacticaseibacillus paracasei	Lpc10	2	2	2
Lacticaseibacillus paracasei	FAM18113	3	1	3
Lacticaseibacillus paracasei	UBLPC-35	0	3	1
Lacticaseibacillus paracasei	L9D	2	1	2
Lacticaseibacillus paracasei	FAM 3257	2	2	1
Lacticaseibacillus paracasei	NTU	1	0	1
Lacticaseibacillus paracasei	DmW_181	1	1	2
Lacticaseibacillus paracasei	FAM10859	0	2	3
Lacticaseibacillus paracasei	Lpp48	0	1	5
Lacticaseibacillus paracasei	BM-LC14617	0	0	1
Lacticaseibacillus paracasei	CRF28	0	2	1
Lacticaseibacillus paracasei	Lpp43	1	3	2
Lacticaseibacillus paracasei	FAM18101	2	2	1
Lacticaseibacillus paracasei	DTA83	0	1	2
Lacticaseibacillus paracasei	UCD174	4	1	7
Lacticaseibacillus paracasei	844_LCAS	1	0	3
Lacticaseibacillus paracasei	FAM6410	1	2	2
Lacticaseibacillus paracasei	Lpp125	2	0	4
Lacticaseibacillus paracasei	FAM19404	1	1	1
Lacticaseibacillus paracasei	FAM18124	0	1	3
Lacticaseibacillus paracasei	1316.rep2_LPAR	1	1	2
Lacticaseibacillus paracasei	Lpp120	2	1	2
Lacticaseibacillus paracasei	INIA P272	2	1	1
Lacticaseibacillus paracasei	L32	0	0	2
Lacticaseibacillus paracasei	Lbs2	0	0	1
Lacticaseibacillus paracasei	FAM18133	1	1	1
Lacticaseibacillus paracasei	FAM4067	2	0	4
Lacticaseibacillus paracasei	D10-4	1	0	3
Lacticaseibacillus paracasei	INF 456	2	3	2
Lacticaseibacillus paracasei	FAM18157	2	3	2
Lacticaseibacillus paracasei	Lpp74	0	1	1
Lacticaseibacillus paracasei	LMG	0	1	2
Lacticaseibacillus paracasei	FAM18121	0	4	2
Lacticaseibacillus paracasei	FAM6165	2	1	2
Lacticaseibacillus paracasei	Lpp14	0	0	3
Lacticaseibacillus paracasei	VA02-1AN	0	3	1
Lacticaseibacillus paracasei	FAM22280	2	2	1
Lacticaseibacillus paracasei	W56	4	2	1
Lacticaseibacillus paracasei	DPC6800	3	1	5
Lacticaseibacillus paracasei	Lpp22	2	1	3
Lacticaseibacillus paracasei	Lpp71	1	0	1
Lacticaseibacillus paracasei	s-16	2	2	3
Lacticaseibacillus paracasei	FAM18108	1	1	2
Lacticaseibacillus paracasei	CACC 566	3	3	2
Lacticaseibacillus paracasei	Lpp225	3	0	1
Lacticaseibacillus paracasei	FAM22279	1	2	2
Lacticaseibacillus paracasei	DUP 13076	1	3	1
Lacticaseibacillus paracasei	T71499	0	0	3
Lacticaseibacillus paracasei	Lpc-37	0	6	3
Lacticaseibacillus paracasei	LC355	1	3	4
Lacticaseibacillus paracasei	10266	2	1	1
Lacticaseibacillus paracasei	FAM18129	0	2	2
Lacticaseibacillus paracasei	DTA81	0	1	2
Lacticaseibacillus paracasei	FAM18119	1	1	3
Lacticaseibacillus paracasei	DSM 20258	0	1	1
Lacticaseibacillus paracasei	FAM22276	0	0	2
Lacticaseibacillus paracasei	LactoQK	1	0	1
Lacticaseibacillus paracasei	DTA72	3	0	7
Lacticaseibacillus paracasei	RI-195	1	1	2
Lacticaseibacillus paracasei	ATCC 334	1	1	1
Lacticaseibacillus paracasei	N1115	3	4	2
Lacticaseibacillus paracasei	JCM 8130	4	1	1
Lacticaseibacillus paracasei	BIO5452	2	1	3
Lacticaseibacillus paracasei	NRIC 1917	0	2	3
Lacticaseibacillus paracasei	NRIC 644	0	2	3
Lacticaseibacillus paracasei	KMB_598	1	0	1
Lacticaseibacillus paracasei	W14	0	1	2
Lacticaseibacillus paracasei	B3	1	0	1
Lacticaseibacillus paracasei	S49	1	2	2
Lacticaseibacillus paracasei	LOCK919	2	2	1
Lacticaseibacillus paracasei	FAM3248	0	0	1
Lacticaseibacillus paracasei	Lpl7	2	0	2
Lacticaseibacillus paracasei	Lpp219	2	0	1
Lacticaseibacillus paracasei	FAM19317	0	1	1
Lacticaseibacillus paracasei	D3-5	1	2	3
Lacticaseibacillus paracasei	DTA93	0	1	2
Lacticaseibacillus paracasei	Lpp17	1	1	1
Lacticaseibacillus paracasei	KMB_623	1	0	1
Lacticaseibacillus paracasei	DPC4206	0	4	1
Lacticaseibacillus paracasei	FAM6012	1	2	2
Lacticaseibacillus paracasei	FAM18149	3	4	1
Lacticaseibacillus paracasei	SRCM103410	1	1	2
Lacticaseibacillus paracasei	Lpp223	1	3	1
Lacticaseibacillus paracasei	Lc-10	0	2	3
Lacticaseibacillus paracasei	L9	0	3	1
Lacticaseibacillus paracasei	DPC2071	0	0	1
Lacticaseibacillus paracasei	12A	1	1	2
Lacticaseibacillus paracasei	Lpp41	1	0	2
Lacticaseibacillus paracasei	RI-210	1	3	2
Lacticaseibacillus paracasei	5b	1	0	2
Lacticaseibacillus paracasei	FAM22277	0	0	1
Lacticaseibacillus paracasei	FAM8140	0	1	2
Lacticaseibacillus paracasei	M36	0	2	3
Lacticaseibacillus paracasei	FAM19353	2	1	4
Lacticaseibacillus paracasei	Lpp229	1	2	1
Lacticaseibacillus paracasei	FAM18168	3	2	1
Lacticaseibacillus paracasei	HZ-1	0	0	1
Lacticaseibacillus paracasei	Lpp49	0	0	1
Lacticaseibacillus paracasei	FAM18099	1	2	4
Lacticaseibacillus paracasei	CCC B1205	2	3	2
Lacticaseibacillus paracasei	DPC4536	0	3	4
Lacticaseibacillus paracasei	RI-194	1	1	3
Lacticaseibacillus paracasei	BIOML-A2	1	2	1
Lacticaseibacillus paracasei	COM0101	0	1	3
Lacticaseibacillus paracasei	DPC 7150	2	1	1
Lacticaseibacillus paracasei	FAM18175	0	2	2
Lacticaseibacillus paracasei	INF 10	2	3	2
Lacticaseibacillus paracasei	CAUH35	4	4	0
Lacticaseibacillus paracasei	FAM3228	2	2	0
Lacticaseibacillus paracasei	IBB3423	3	1	0
Lacticaseibacillus paracasei	Lpp226	1	1	0
Lacticaseibacillus paracasei	Lpp126	1	0	0
Lacticaseibacillus paracasei	Lpp70	1	0	0
Lacticaseibacillus paracasei	LC2W	3	2	0
Lacticaseibacillus paracasei	IJH-SONE68	2	1	0
Lacticaseibacillus paracasei	CBA3611	4	2	0
Lacticaseibacillus paracasei	AS01afH2WH_17	2	0	0
Lacticaseibacillus paracasei	ZFM54	2	1	0
Lacticaseibacillus paracasei	BD-II	5	2	0
Lacticaseibacillus paracasei	FAM22278	1	1	0
Lacticaseibacillus paracasei	INF 448	2	0	0
Lacticaseibacillus paracasei	LcY	4	2	0
Lacticaseibacillus paracasei	DSM 20207	3	2	0
Lacticaseibacillus paracasei	FAM18110	1	1	0
Lacticaseibacillus paracasei	SRCM103424	2	4	0
Lacticaseibacillus paracasei	FAM18105	1	1	0
Lacticaseibacillus paracasei	SRCM103299	3	1	0
Lacticaseibacillus paracasei	BL23	5	1	0
Lacticaseibacillus paracasei	FAM18132	1	1	0
Lacticaseibacillus paracasei	TJB4	1	2	0
Lacticaseibacillus paracasei	7112-2	4	2	0
Lacticaseibacillus paracasei	TCS	5	2	0
Lacticaseibacillus paracasei	KMB_616	2	1	0
Lacticaseibacillus paracasei	Lpp122	0	2	0
Lacticaseibacillus paracasei	Zhang	0	1	0
Lacticaseibacillus paracasei	Lpp228	0	1	0
Lacticaseibacillus paracasei	Lpp227	0	1	0
Lacticaseibacillus paracasei	Lpp221	0	1	0
Lacticaseibacillus paracasei	Lpp189	0	1	0
Lacticaseibacillus paracasei	275_LPAR	0	2	0
Lacticaseibacillus paracasei	Lc1542	0	2	0
Lacticaseibacillus paracasei	UW1	0	2	0
Lacticaseibacillus paracasei	BIOML-A1	0	2	0
Lacticaseibacillus paracasei	BIOML-A3	0	2	0
Lacticaseibacillus paracasei	AM33-2AC	0	2	0
Lacticaseibacillus paracasei	co_0103	0	2	0
Lacticaseibacillus paracasei	W16	0	1	0
Lacticaseibacillus paracasei	BIOML-A4	0	2	0
Lacticaseibacillus paracasei	KL1	2	1	2
Lacticaseibacillus rhamnosus	4B15	2	1	1
Lacticaseibacillus rhamnosus	Pen	1	0	0
Lacticaseibacillus rhamnosus	LR-GG-MoProbi	1	2	1
Lacticaseibacillus rhamnosus	Lrh27	2	1	2
Lacticaseibacillus rhamnosus	Lrh29	0	0	3
Lacticaseibacillus rhamnosus	AMC0709	1	1	1
Lacticaseibacillus rhamnosus	Lr053	0	0	1
Lacticaseibacillus rhamnosus	CNCM-I-3698	0	1	1
Lacticaseibacillus rhamnosus	186_LRHA	0	1	1
Lacticaseibacillus rhamnosus	40f	1	0	5
Lacticaseibacillus rhamnosus	Lrh4	1	0	1
Lacticaseibacillus rhamnosus	Lrh1	0	1	1
Lacticaseibacillus rhamnosus	FAM 20558	1	2	2
Lacticaseibacillus rhamnosus	P4	1	0	1
Lacticaseibacillus rhamnosus	LR-S	2	1	2
Lacticaseibacillus rhamnosus	Lrh28	0	0	2
Lacticaseibacillus rhamnosus	HN001	1	0	1
Lacticaseibacillus rhamnosus	ARJD	1	0	1
Lacticaseibacillus rhamnosus	699_LRHA	1	1	1
Lacticaseibacillus rhamnosus	Lrh6	1	0	2
Lacticaseibacillus rhamnosus	OSU-PECh-69	1	1	1
Lacticaseibacillus rhamnosus	Vahe	0	1	1
Lacticaseibacillus rhamnosus	Lrh32	1	1	2
Lacticaseibacillus rhamnosus	Lr032	0	1	5
Lacticaseibacillus rhamnosus	5-1	1	2	2
Lacticaseibacillus rhamnosus	Lr140	0	0	2
Lacticaseibacillus rhamnosus	Lrh7	1	2	1
Lacticaseibacillus rhamnosus	Lrh46	1	2	2
Lacticaseibacillus rhamnosus	Lrh20	1	1	1
Lacticaseibacillus rhamnosus	Lrh33	2	1	2
Lacticaseibacillus rhamnosus	Lrh43	0	1	1
Lacticaseibacillus rhamnosus	116	1	1	1
Lacticaseibacillus rhamnosus	Lrh8	1	2	1
Lacticaseibacillus rhamnosus	Lrh17	0	1	2
Lacticaseibacillus rhamnosus	LR-CVC	1	2	1
Lacticaseibacillus rhamnosus	Lrh14	1	2	1
Lacticaseibacillus rhamnosus	Lrh39	1	2	1
Lacticaseibacillus rhamnosus	Lr044	0	0	1
Lacticaseibacillus rhamnosus	Lrh18	1	2	1
Lacticaseibacillus rhamnosus	LR5	1	0	1
Lacticaseibacillus rhamnosus	708_LRHA	1	1	1
Lacticaseibacillus rhamnosus	ASCC 3016	1	1	4
Lacticaseibacillus rhamnosus	390_LRHA	1	0	2
Lacticaseibacillus rhamnosus	P1	1	0	1
Lacticaseibacillus rhamnosus	AMC0716	1	1	1
Lacticaseibacillus rhamnosus	UMB0004	0	1	1
Lacticaseibacillus rhamnosus	GR-1	1	1	1
Lacticaseibacillus rhamnosus	LRB	1	1	2
Lacticaseibacillus rhamnosus	AMC010	1	1	1
Lacticaseibacillus rhamnosus	BIOML-A5	0	1	2
Lacticaseibacillus rhamnosus	LRHMDP2	0	2	1
Lacticaseibacillus rhamnosus	DS18_11	1	0	1
Lacticaseibacillus rhamnosus	313	0	2	2
Lacticaseibacillus rhamnosus	DS9_11	1	1	1
Lacticaseibacillus rhamnosus	LR2	1	1	2
Lacticaseibacillus rhamnosus	DSM 14870	1	1	2
Lacticaseibacillus rhamnosus	ATCC 21052	1	0	1
Lacticaseibacillus rhamnosus	DS4_11	0	1	2
Lacticaseibacillus rhamnosus	R19-3	1	1	1
Lacticaseibacillus rhamnosus	DS3_11	1	0	1
Lacticaseibacillus rhamnosus	Lr071	0	1	1
Lacticaseibacillus rhamnosus	Lrh44	0	0	1
Lacticaseibacillus rhamnosus	Lrh22	0	2	3
Lacticaseibacillus rhamnosus	2166	1	0	1
Lacticaseibacillus rhamnosus	DPC 7102	1	1	3
Lacticaseibacillus rhamnosus	PEL6	1	2	1
Lacticaseibacillus rhamnosus	Lrh23	1	1	1
Lacticaseibacillus rhamnosus	Lrh16	0	1	3
Lacticaseibacillus rhamnosus	MTCC 5462	0	0	1
Lacticaseibacillus rhamnosus	Lrh2	1	1	1
Lacticaseibacillus rhamnosus	INIA P344	1	1	4
Lacticaseibacillus rhamnosus	Lrh38	0	0	2
Lacticaseibacillus rhamnosus	Lrh10	1	0	1
Lacticaseibacillus rhamnosus	893_LRHA	0	2	1
Lacticaseibacillus rhamnosus	Lrh34	1	2	3
Lacticaseibacillus rhamnosus	DS12_11	1	0	1
Lacticaseibacillus rhamnosus	IBL027	1	0	3
Lacticaseibacillus rhamnosus	Lr138	0	0	2
Lacticaseibacillus rhamnosus	P5	1	0	1
Lacticaseibacillus rhamnosus	AMC143	1	1	1
Lacticaseibacillus rhamnosus	BFE5264	2	5	2
Lacticaseibacillus rhamnosus	Lrh11	0	2	1
Lacticaseibacillus rhamnosus	QC	2	0	1
Lacticaseibacillus rhamnosus	RSI3	1	1	2
Lacticaseibacillus rhamnosus	Lrh30	1	1	2
Lacticaseibacillus rhamnosus	24	0	1	1
Lacticaseibacillus rhamnosus	LR231	0	0	2
Lacticaseibacillus rhamnosus	E800	1	0	2
Lacticaseibacillus rhamnosus	L34	1	1	2
Lacticaseibacillus rhamnosus	WQ2	1	1	1
Lacticaseibacillus rhamnosus	LR-B2	1	2	1
Lacticaseibacillus rhamnosus	AMBR1	0	1	2
Lacticaseibacillus rhamnosus	Lrh13	0	0	1
Lacticaseibacillus rhamnosus	979_LRHA	1	0	1
Lacticaseibacillus rhamnosus	784_LRHA	0	2	1
Lacticaseibacillus rhamnosus	944_LRHA	0	2	2
Lacticaseibacillus rhamnosus	308	2	0	1
Lacticaseibacillus rhamnosus	ATCC 53103	1	1	1
Lacticaseibacillus rhamnosus	RI-004	0	1	1
Lacticaseibacillus rhamnosus	214_LRHA	1	0	2
Lacticaseibacillus rhamnosus	HCT70	0	0	3
Lacticaseibacillus rhamnosus	L35	1	1	2
Lacticaseibacillus rhamnosus	None_1	1	0	0
Lacticaseibacillus rhamnosus	AMC0707	1	1	0
Lacticaseibacillus rhamnosus	Lrh25	1	0	0
Lacticaseibacillus rhamnosus	988_LRHA	1	1	0
Lacticaseibacillus rhamnosus	LMS2-1	2	1	0
Lacticaseibacillus rhamnosus	UBLR-58	1	1	0
Lacticaseibacillus rhamnosus	4928STDY7387919	1	1	0
Lacticaseibacillus rhamnosus	Lr108	2	2	0
Lacticaseibacillus rhamnosus	DSM 20021	1	1	0
Lacticaseibacillus rhamnosus	Lrh3	1	0	0
Lacticaseibacillus rhamnosus	AMC0712	1	1	0
Lacticaseibacillus rhamnosus	AMC0714	1	1	0
Lacticaseibacillus rhamnosus	AMC0720	1	1	0
Lacticaseibacillus rhamnosus	Lrh15	1	1	0
Lacticaseibacillus rhamnosus	CBC-LR1	1	1	0
Lacticaseibacillus rhamnosus	Lrh12	1	0	0
Lacticaseibacillus rhamnosus	Lr073	1	0	0
Lacticaseibacillus rhamnosus	R0011	1	1	0
Lacticaseibacillus rhamnosus	943_LRHA	1	1	0
Lacticaseibacillus rhamnosus	DS15_11	1	1	0
Lacticaseibacillus rhamnosus	NCTC13764	1	1	0
Lacticaseibacillus rhamnosus	526_LRHA	1	1	0
Lacticaseibacillus rhamnosus	Lrh26	1	0	0
Lacticaseibacillus rhamnosus	B1	1	1	0
Lacticaseibacillus rhamnosus	DS14_11	1	1	0
Lacticaseibacillus rhamnosus	DS22_11	1	1	0
Lacticaseibacillus rhamnosus	AMC0706	1	1	0
Lacticaseibacillus rhamnosus	NCB	1	1	0
Lacticaseibacillus rhamnosus	PEL5	1	2	0
Lacticaseibacillus rhamnosus	Lrh21	1	1	0
Lacticaseibacillus rhamnosus	Lrh31	2	1	0
Lacticaseibacillus rhamnosus	TMC3115	1	1	0
Lacticaseibacillus rhamnosus	ASCC 3018	1	1	0
Lacticaseibacillus rhamnosus	AMC0713	1	1	0
Lacticaseibacillus rhamnosus	Lc	1	2	0
Lacticaseibacillus rhamnosus	BIOML-A6	1	1	0
Lacticaseibacillus rhamnosus	K32	1	2	0
Lacticaseibacillus rhamnosus	Lrh5	2	2	0
Lacticaseibacillus rhamnosus	Lrh24	1	1	0
Lacticaseibacillus rhamnosus	DS17_11	1	1	0
Lacticaseibacillus rhamnosus	51B	2	1	0
Lacticaseibacillus rhamnosus	BIOML-A10	1	1	0
Lacticaseibacillus rhamnosus	ASCC 3029	1	0	0
Lacticaseibacillus rhamnosus	Hsryfm 1301	1	2	0
Lacticaseibacillus rhamnosus	co_0103	1	1	0
Lacticaseibacillus rhamnosus	LR_AVK	1	0	0
Lacticaseibacillus rhamnosus	LR863	1	1	0
Lacticaseibacillus rhamnosus	INIA P540	1	1	0
Lacticaseibacillus rhamnosus	BIOML-A9	1	1	0
Lacticaseibacillus rhamnosus	906_LRHA	1	1	0
Lacticaseibacillus rhamnosus	769_LRHA	1	1	0
Lacticaseibacillus rhamnosus	BIOML-A2	1	1	0
Lacticaseibacillus rhamnosus	AMC0722	1	1	0
Lacticaseibacillus rhamnosus	870_LRHA	1	1	0
Lacticaseibacillus rhamnosus	BIOML-A3	1	0	0
Lacticaseibacillus rhamnosus	DS13_11	1	1	0
Lacticaseibacillus rhamnosus	L31	1	1	0
Lacticaseibacillus rhamnosus	Lrh40	2	1	0
Lacticaseibacillus rhamnosus	Lrh42	1	1	0
Lacticaseibacillus rhamnosus	BIOML-A4	1	0	0
Lacticaseibacillus rhamnosus	AMC0721	1	1	0
Lacticaseibacillus rhamnosus	BIOML-A7	1	1	0
Lacticaseibacillus rhamnosus	BIOML-A1	1	0	0
Lacticaseibacillus rhamnosus	CLS17	1	1	0
Lacticaseibacillus rhamnosus	BIOML-A8	1	1	0
Lacticaseibacillus rhamnosus	BPL15	2	1	0
Lacticaseibacillus rhamnosus	319_LRHA	0	2	0
Lacticaseibacillus rhamnosus	541_LRHA	0	1	0
Lacticaseibacillus rhamnosus	L156.4	0	1	0
Lacticaseibacillus rhamnosus	R709	0	1	0
Lacticaseibacillus rhamnosus	AMC0710	0	2	0
Lacticaseibacillus rhamnosus	LRHMDP3	0	2	0
Lacticaseibacillus rhamnosus	Lrh45	0	1	0
Lacticaseibacillus rhamnosus	CASL	0	1	0
Lacticaseibacillus rhamnosus	ASCC 3019	0	1	0
Lacticaseibacillus rhamnosus	CRL1505	0	1	0
Lacticaseibacillus rhamnosus	Lrh9	0	2	0
Lacticaseibacillus rhamnosus	Lrh19	0	1	0
Lacticaseibacillus rhamnosus	ASCC 1521	0	1	0
Lacticaseibacillus rhamnosus	Lrh47	0	1	0
Lacticaseibacillus rhamnosus	12A	1	0	2
Lacticaseibacillus rhamnosus	MGYG-HGUT-02388	0	3	1
Lacticaseibacillus rhamnosus	NJ	1	0	1
Lacticaseibacillus rhamnosus	LR-B1	1	1	1
Lacticaseibacillus rhamnosus	MGYG-HGUT-01293	1	1	1
Lacticaseibacillus rhamnosus	IDCC 3201	2	2	1
Lacticaseibacillus rhamnosus	ATCC 8530	0	0	2
Lacticaseibacillus rhamnosus	1.0320	0	1	1
Lacticaseibacillus rhamnosus	BIO6870	1	1	1
Lacticaseibacillus rhamnosus	BIO5326	1	1	0
Lacticaseibacillus rhamnosus	SCT-10-10-60	1	1	0
Lacticaseibacillus rhamnosus	BPL5	2	1	0
Lacticaseibacillus rhamnosus	NCTC13710	1	1	0
Lacticaseibacillus rhamnosus	TK1501	1	2	0
Lacticaseibacillus rhamnosus	ATCC 11443	1	1	0
Lacticaseibacillus rhamnosus	LOCK908	1	1	0
Lacticaseibacillus rhamnosus	LV108	1	1	0
Lacticaseibacillus rhamnosus	ASCC 290	0	1	0
Lacticaseibacillus rhamnosus	12A	0	1	0
Lacticaseibacillus rhamnosus	LOCK900	0	1	0
Lacticaseibacillus zeae	DSM 20178	1	1	2
Lacticaseibacillus zeae	CRBIP24.44	1	2	5
Lacticaseibacillus zeae	CECT 9104	2	2	0
Lacticaseibacillus zeae	CRBIP24.58	0	2	0
Lacticaseibacillus zeae	MGYG-HGUT-02383	0	2	0
