# Supplementary material for: Occurrence and genetic diversity of prophage sequences identified in the genomes of L. casei group bacteria
Source: Sci Rep. 2023 May 26;13:8603. doi: 10.1038/s41598-023-35823-z (PMC10219966; doi:10.1038/s41598-023-35823-z)
Supplement: Supplementary file 3 — Supplementary Information 3. [file 41598_2023_35823_MOESM3_ESM.xlsx]

## Sheet: Sheet1
Additional file 3. Characterization of prophage sequences classified by the Phaster software as incomplete and questionable sequences.
Completness of region	No. of sequences	Length range [kb]	Average length [kb]	GC content range [%]	Average GC content [%]	No. of ORFs	Average no. of ORFs
Incomplete	560	2.5-55.2	17.6±10.3	39.09-51.46	44.80±1.70	6-68	22.2±12.4
Questionable	501	4-67.1	22.5±12.2	39.41-48.84	44.90±1.00	7-74	27.7±17.2
