# Supplementary material for: Occurrence and genetic diversity of prophage sequences identified in the genomes of L. casei group bacteria
Source: Sci Rep. 2023 May 26;13:8603. doi: 10.1038/s41598-023-35823-z (PMC10219966; doi:10.1038/s41598-023-35823-z)
Supplement: Supplementary file 4 — Supplementary Information 4. [file 41598_2023_35823_MOESM4_ESM.xlsx]

## Sheet: Sheet1
Additional file 4. Summary characterization of intact prophage sequences detected for individual L. casei group species.
Species	No. of members	Length range [kb]	Average length [kb]	GC content range [%]	Average GC content [%]	No. of ORFs	Average no. of ORFs
L. casei	24	9-54.7	33.77±10	41.51-45.48	44.33±1.02	13-64	42.83±15.47
L. paracasei	232	7.7-74.4	34.86±10.56	40.94-47.95	44.72±0.89	13-85	43.34±15.49
L. rhamnosus	162	9.3-69.2	36.95±9.77	41.01-46.81	44.37±0.89	15-110	45.98±16.25				±
L. zeae	4	17.7-40.4	30.98±10.72	44.40-45.06	44.81±0.31	22-58	44.25±17.33
Summary	422	7.7-74.4	35.59±10.26	40.94-47.95	44.57±0.91	13-110	44.26±15.81
