# Supplementary material for: Occurrence and genetic diversity of prophage sequences identified in the genomes of L. casei group bacteria
Source: Sci Rep. 2023 May 26;13:8603. doi: 10.1038/s41598-023-35823-z (PMC10219966; doi:10.1038/s41598-023-35823-z)
Supplement: Supplementary file 5 — Supplementary Information 5. [file 41598_2023_35823_MOESM5_ESM.xlsx]

## Sheet: Sheet1
Additional file 5. Detailed characterization of the individual intact prophage sequences detected in each strain.
Species	Strain	Origin	Country	Accession number	Cluster	Region Position	Region Length [kB]	GC content [%]	No. of ORFs	ORFs per kb
Lacticaseibacillus rhamnosus	4928STDY7387919	faecal (Homo sapiens)	UK	CABHIZ010000020.1_1	1	735-40260	39.5	44.22	51	1.29114
Lacticaseibacillus rhamnosus	NCTC13764	not available		LR134331.1_1	1	838520-881509	42.9	43.98	50	1.1655
Lacticaseibacillus rhamnosus	NCB	egyptian white Domiati cheese	Egypt	JACSDP010000040.1_1	1	135-39659	39.5	44.2	63	1.59494
Lacticaseibacillus rhamnosus	ASCC 3018	cheese	UK	MLKB01000014.1_1	1	636-40161	39.5	44.22	51	1.29114
Lacticaseibacillus rhamnosus	BIOML-A10	fecal material (Homo sapiens)	USA, Boston	WKOU01000022.1_1	1	297-39822	39.5	44.22	61	1.5443
Lacticaseibacillus rhamnosus	BIOML-A2	fecal material (Homo sapiens)	USA, Boston	WKPC01000020.1_1	1	687-40212	39.5	44.22	51	1.29114
Lacticaseibacillus rhamnosus	DS13_11	commercial dietary supplements (Homo sapiens)	USA	QAZK01000021.1_1	1	347-39872	39.5	44.22	61	1.5443
Lacticaseibacillus rhamnosus	Lrh42	not available	Netherlands	JUIP01000004.1_1	1	604-40129	39.5	44.22	51	1.29114
Lacticaseibacillus rhamnosus	BIOML-A1	faecal (Homo sapiens)	USA	WKPD01000002.1_1	1	2-34286	34.2	44.59	43	1.25731
Lacticaseibacillus rhamnosus	BIO5326	faecal (Homo sapiens)	France	CP046267.1_1	1	837328-880317	42.9	43.98	53	1.23543
Lacticaseibacillus rhamnosus	SCT-10-10-60	faecal (Homo sapiens)	China	CP019305.1_1	1	838520-881509	42.9	43.98	52	1.21212
Lacticaseibacillus rhamnosus	NCTC13710	to be reported later	China	LR134322.1_1	1	837328-880317	42.9	43.98	54	1.25874
Lacticaseibacillus rhamnosus	ATCC 11443	not available	China	CP022109.1_1	1	838520-881511	42.9	43.99	64	1.49184
Lacticaseibacillus rhamnosus	LOCK908	faecal (Homo sapiens)	Poland	CP005485.1_1	1	837328-880317	42.9	43.98	53	1.23543
Lacticaseibacillus rhamnosus	Lrh15	blood (Homo sapiens)	Netherlands	JTIP01000022.1_1	2	825-40348	39.5	44.22	52	1.31646
Lacticaseibacillus rhamnosus	Lrh12	faecal (Homo sapiens)	Netherlands	JTIS01000263.1_1	2	834-40358	39.5	44.22	60	1.51899
Lacticaseibacillus rhamnosus	DS15_11	commercial dietary supplements (Homo sapiens)	USA	QAGZ01000021.1_1	2	949-40474	39.5	44.22	60	1.51899
Lacticaseibacillus rhamnosus	DS14_11	commercial dietary supplements (Homo sapiens)	USA	QAHA01000020.1_1	2	949-40474	39.5	44.22	60	1.51899
Lacticaseibacillus rhamnosus	Lrh21	faecal (Homo sapiens)	Netherlands	JTII01000025.1_1	2	829-40354	39.5	44.22	52	1.31646
Lacticaseibacillus rhamnosus	BIOML-A6	faecal (Homo sapiens)	USA, Boston	WKOY01000019.1_1	2	902-40427	39.5	44.22	52	1.31646
Lacticaseibacillus rhamnosus	co_0103	faecal (Homo sapiens)	USA, Cambridge	RCYM01000020.1_1	2	902-40427	39.5	44.22	52	1.31646
Lacticaseibacillus rhamnosus	BIOML-A9	faecal (Homo sapiens)	USA, Boston	WKOV01000020.1_1	2	902-40427	39.5	44.22	52	1.31646
Lacticaseibacillus rhamnosus	DSM 20021	not available		BALT01000024.1_1	2	829-40347	39.5	44.21	64	1.62025
Lacticaseibacillus rhamnosus	BIOML-A7	faecal (Homo sapiens)	USA, Boston	WKOX01000021.1_1	2	902-40427	39.5	44.22	52	1.31646
Lacticaseibacillus rhamnosus	BIOML-A8	fecal material (Homo sapiens)	USA, Boston	WKOW01000020.1_1	2	902-40427	39.5	44.22	52	1.31646
Lacticaseibacillus rhamnosus	988_LRHA	clinical Isolate (Homo sapiens)	USA	JUKV01000037.1_1	3	321-42771	42.4	44.53	62	1.46226
Lacticaseibacillus rhamnosus	AMC0714	mucosal surface Transverse Colon (Homo sapiens)	USA	JACCKL010000001.1_1	3	275770-318220	42.4	44.54	64	1.50943
Lacticaseibacillus rhamnosus	526_LRHA	clinical isolate (Homo sapiens)	USA	JVDP01000098.1_1	3	127632-170516	42.8	44.48	64	1.49533
Lacticaseibacillus rhamnosus	Lrh23	blood (Homo sapiens)	Netherlands	JTIG01000028.1_1	3	35-41264	41.2	44.67	59	1.43204
Lacticaseibacillus rhamnosus	INIA P540	infant faeces	Spain	CABFNJ010000025.1_1	3	137478-180362	42.8	44.48	64	1.49533
Lacticaseibacillus rhamnosus	INIA P344	infant faeces	Spain	CABFNI010000011.1_1	3	986-35408	34.4	44.16	55	1.59884
Lacticaseibacillus rhamnosus	769_LRHA	clinical Isolate (Homo sapiens)	USA	JUTS01000039.1_1	3	321-42771	42.4	44.54	62	1.46226
Lacticaseibacillus rhamnosus	870_LRHA	clinical Isolate (Homo sapiens)	USA	JUPX01000074.1_1	3	318-42768	42.4	44.54	62	1.46226
Lacticaseibacillus rhamnosus	Lrh40	blood (Homo sapiens)	Finland, Helsinki	LPNS01000021.1_1	3	1-42828	42.8	44.51	64	1.49533
Lacticaseibacillus rhamnosus	Lrh40	blood (Homo sapiens)	Finland, Helsinki	LPNS01000048.1_1	3	235854-278740	42.8	44.48	65	1.51869
Lacticaseibacillus rhamnosus	ARJD	milk	India, Kolhapur	PYRN01000020.1_1	4	194-34857	34.6	44.65	47	1.35838
Lacticaseibacillus rhamnosus	CBC-LR1	naturally processed, home-made dairy foods	Bulgaria	JACKWP010000005.1_1	4	1-39467	39.4	44.78	51	1.29442
Lacticaseibacillus rhamnosus	B1	commercial probiotic	Canada, Montreal, Quebec	NXEU01000011.1_1	4	48065-88786	40.7	44.83	54	1.32678
Lacticaseibacillus rhamnosus	DS18_11	commercial dietary supplements (Homo sapiens)	USA	QAZH01000017.1_1	4	164-34827	34.6	44.65	47	1.35838
Lacticaseibacillus rhamnosus	ATCC 21052	gut (Homo sapiens)	USA	JH379512.1_1	4	71-34562	34.4	44.59	49	1.42442
Lacticaseibacillus rhamnosus	DS3_11	commercial dietary supplements (Homo sapiens)	USA	QAZJ01000018.1_1	4	164-34827	34.6	44.65	47	1.35838
Lacticaseibacillus rhamnosus	ASCC 3029	cheese starter culture	Australia	MLJZ01000021.1_1	4	511-41235	40.7	44.82	54	1.32678
Lacticaseibacillus rhamnosus	DS12_11	commercial dietary supplements (Homo sapiens)	USA	QAHB01000018.1_1	4	164-34827	34.6	44.65	47	1.35838
Lacticaseibacillus rhamnosus	CLS17	stool sample (Homo sapiens)	Kazakhstan	JYCS01000023.1_1	4	88-40809	40.7	44.84	53	1.30221
Lacticaseibacillus rhamnosus	LV108	not available	China	CP053619.1_1	4	1042215-1082936	40.7	44.84	54	1.32678
Lacticaseibacillus rhamnosus	LR-GG-MoProbi	probiotics (Homo sapiens)	Taiwan, Taoyuan	PJQU01000001.1_1	5	282799-309336	26.5	43.86	23	0.867925
Lacticaseibacillus rhamnosus	LR-S	stool (Homo sapiens)	Taiwan, Taoyuan	PJQV01000028.1_1	5	16038-42575	26.5	43.86	24	0.90566
Lacticaseibacillus rhamnosus	Lrh32	blood (Homo sapiens)	Netherlands	JTHW01000029.1_1	5	9127-35664	26.5	43.86	23	0.867925
Lacticaseibacillus rhamnosus	Lrh7	blood (Homo sapiens)	Netherlands	JTHS01000006.1_1	5	99218-125755	26.5	43.86	23	0.867925
Lacticaseibacillus rhamnosus	Lrh46	blood (Homo sapiens)	Finland, Helsinki	LPNW01000044.1_1	5	57287-83824	26.5	43.86	23	0.867925
Lacticaseibacillus rhamnosus	LR-CVC	entral venous catheter (Homo sapiens)	Taiwan, Taoyuan	PJQT01000002.1_1	5	282747-309284	26.5	43.86	23	0.867925
Lacticaseibacillus rhamnosus	Lrh14	blood (Homo sapiens)	Netherlands	JTIQ01000004.1_1	5	99739-126276	26.5	43.86	23	0.867925
Lacticaseibacillus rhamnosus	PEL6	not available	Finland, Helsinki	JDFR01000001.1_1	5	225324-251861	26.5	43.86	23	0.867925
Lacticaseibacillus rhamnosus	LR-B2	blood (Homo sapiens)	Taiwan, Taoyuan	PJQS01000012.1_1	5	283188-309725	26.5	43.86	23	0.867925
Lacticaseibacillus rhamnosus	AMC0707	mucosal surface ascending colon (Homo sapiens)	USA	JACCKQ010000001.1_1	6	215-42664	42.4	44.54	60	1.41509
Lacticaseibacillus rhamnosus	LMS2-1	not available		GG692960.1_1	6	199-42399	42.2	44.61	60	1.4218
Lacticaseibacillus rhamnosus	AMC0720	lumen ileum (Homo sapiens)	USA	JACCKN010000011.1_1	6	294-42741	42.4	44.54	62	1.46226
Lacticaseibacillus rhamnosus	943_LRHA	clinical isolate (Homo sapiens)	USA	JUMP01000040.1_1	6	151-42601	42.4	44.54	60	1.41509
Lacticaseibacillus rhamnosus	TMC3115	fermented milk	China, Hebei	QFFR01000003.1_1	6	605-43055	42.4	44.54	60	1.41509
Lacticaseibacillus rhamnosus	AMC0713	lumen transverse colon (Homo sapiens)	USA	JACCKP010000012.1_1	6	215-42663	42.4	44.54	62	1.46226
Lacticaseibacillus rhamnosus	LR863	fermented milk	China, Hebei	QFFQ01000003.1_1	6	605-43055	42.4	44.54	60	1.41509
Lacticaseibacillus rhamnosus	AMC0722	lumen ileum (Homo sapiens)	USA	JACCKK010000001.1_1	6	226-42516	42.2	44.3	61	1.4455
Lacticaseibacillus rhamnosus	AMC0721	mucosal surface ileum (Homo sapiens)	USA	JACCKJ010000003.1_1	6	226-42516	42.2	44.57	60	1.4218
Lacticaseibacillus paracasei	LC2W	traditional dairy products	China, Inner Mongolia	CP002616.1_1	7	1040746-1080407	39.6	45.28	52	1.31313
Lacticaseibacillus paracasei	W56	not available	Austria	HE970764.1_1	7	1036986-1076643	39.6	45.3	53	1.33838
Lacticaseibacillus paracasei	BD-II	homemade koumiss	China	CP002618.1_1	7	1030636-1070297	39.6	45.29	52	1.31313
Lacticaseibacillus paracasei	LcY	commercial fermented milk product (Yakult)	Finland, Helsinki	CM001848.2_1	7	1040633-1080294	39.6	45.28	52	1.31313
Lacticaseibacillus paracasei	DSM 20207	not available	China	JYBD01000030.1_1	7	24-33959	33.9	44.86	47	1.38643
Lacticaseibacillus paracasei	BL23	not available	France	FM177140.1_1	7	1038671-1078311	39.6	45.28	55	1.38889
Lacticaseibacillus paracasei	7112-2	korean adult feces (Homo sapiens)	South Korea, Seoul	CP025499.1_1	7	1023352-1063013	39.6	45.28	52	1.31313
Lacticaseibacillus paracasei	TCS	milk fan	China, Yunan	CP038153.1_1	7	1036986-1076647	39.6	45.28	52	1.31313
Lacticaseibacillus paracasei	LC2W	traditional dairy products	China, Inner Mongolia	CP002616.1_2	8	2008970-2039763	30.7	43.59	31	1.00977
Lacticaseibacillus paracasei	BL23	not available	France	FM177140.1_3	8	2047882-2078675	30.7	43.59	30	0.977199
Lacticaseibacillus paracasei	W56	not available	Austria	HE970764.1_3	8	2046125-2076917	30.7	43.6	32	1.04235
Lacticaseibacillus paracasei	BD-II	homemade koumiss	China	CP002618.1_3	8	2039856-2070649	30.7	43.59	31	1.00977
Lacticaseibacillus paracasei	LcY	commercial fermented milk product (Yakult)	Finland, Helsinki	CM001848.2_2	8	2011147-2042038	30.8	43.43	30	0.974026
Lacticaseibacillus paracasei	7112-2	korean adult feces (Homo sapiens)	South Korea, Seoul	CP025499.1_2	8	1991576-2022369	30.7	43.59	31	1.00977
Lacticaseibacillus paracasei	TCS	milk fan	China	CP038153.1_3	8	2047261-2078054	30.7	43.59	31	1.00977
Lacticaseibacillus rhamnosus	LRB	milk tooth (Homo sapiens)	USA, Kansas	CP016823.1_1	9	1172594-1206828	34.2	42.34	22	0.643275
Lacticaseibacillus rhamnosus	ATCC 53103	not available	Japan	AP011548.1_1	9	1525113-1559725	34.6	42.31	22	0.635838
Lacticaseibacillus rhamnosus	LR-B1	blood (Homo sapiens)	Taiwan, Taoyuan	CP025428.1_1	9	1527567-1562179	34.6	42.31	22	0.635838
Lacticaseibacillus rhamnosus	MGYG-HGUT-01293	gut (Homo sapiens)	UK	LR698954.1_1	9	1528402-1563014	34.6	42.31	22	0.635838
Lacticaseibacillus rhamnosus	BIO6870	feces (Homo sapiens)	France	CP044506.1_1	9	1526778-1561390	34.6	42.31	22	0.635838
Lacticaseibacillus casei	GCRL	cheese	Australia	MODT01000070.1_1	10	94079-120136	26	45.43	33	1.26923
Lacticaseibacillus paracasei	IIA	beef from cattle Peranakan Ongole	Indonesia, Bogor	CP014985.1_4	10	849935-883665	33.7	45.15	47	1.39466
Lacticaseibacillus paracasei	UCD174	wine	USA, California	AFYQ01000067.1_1	10	390-21090	20.7	46.46	24	1.15942
Lacticaseibacillus paracasei	Lpp120	artisanal dairy product	France	ANMK01000062.1_1	10	95227-119103	23.8	46.37	29	1.21849
Lacticaseibacillus paracasei	INIA P272	infant faeces	Spain	CABFNE010000034.1_1	10	220-28817	28.5	45.81	41	1.4386
Lacticaseibacillus paracasei	INF 448	cheese	Norway	JXRJ01000013.1_1	10	267-33657	33.3	45.52	46	1.38138
Lacticaseibacillus paracasei	LC2W	traditional dairy products	China, Inner Mongolia	CP002616.1_3	11	930763-964918	34.1	45.64	48	1.40762
Lacticaseibacillus paracasei	LcY	commercial fermented milk product (Yakult)	Finland	CM001848.2_4	11	930551-964804	34.2	45.5	50	1.46199
Lacticaseibacillus paracasei	BL23	not available	France	FM177140.1_5	11	928671-962821	34.1	45.64	47	1.3783
Lacticaseibacillus paracasei	7112-2	korean adult feces (Homo sapiens)	South Korea, Seoul	CP025499.1_4	11	913369-947524	34.1	45.64	48	1.40762
Lacticaseibacillus paracasei	TCS	milk fan	China, Yunan	CP038153.1_5	11	927003-961158	34.1	45.64	48	1.40762
Lacticaseibacillus paracasei	8700:02:00	not available	USA	CP002391.1_2	12	814512-848708	34.1	44.9	43	1.261
Lacticaseibacillus paracasei	IBB3423	not available	Poland	CP022954.1_3	12	994576-1028479	33.9	45.15	42	1.23894
Lacticaseibacillus paracasei	EG9	cheese	Japan, Ibaraki	CP029546.1_4	12	781753-817371	35.6	45.78	48	1.34831
Lacticaseibacillus paracasei	FAM18126	gruyere	Switzerland	LKFN01000068.1_1	12	68-30729	30.6	45.55	43	1.40523
Lacticaseibacillus paracasei	FAM18157	milk	Switzerland	LKFS01000022.1_1	12	91251-125280	34	45.25	47	1.38235
Lacticaseibacillus paracasei	LOCK919	not available	Poland	CP005486.1_2	12	973303-1008149	34.8	45.32	44	1.26437
Lacticaseibacillus rhamnosus	None_1	not available	Finland	OGTX02000202.1_1	13	4402-58521	54.1	45.12	56	1.03512
Lacticaseibacillus rhamnosus	Lrh26	feces (Homo sapiens)	Netherlands	JTID01000008.1_1	13	34463-88581	54.1	45.12	57	1.0536
Lacticaseibacillus rhamnosus	LR_AVK	dairy product	UK	WPCQ01000007.1_1	13	95183-149298	54.1	45.12	57	1.0536
Lacticaseibacillus rhamnosus	BIOML-A3	fecal material (Homo sapiens)	USA, Boston	WKPB01000009.1_1	13	94934-149053	54.1	45.12	56	1.03512
Lacticaseibacillus paracasei	W56	not available	Austria	HE970764.1_2	14	1246817-1292863	46	44.92	67	1.45652
Lacticaseibacillus paracasei	BD-II	homemade koumiss	China	CP002618.1_2	14	1240477-1286525	46	44.91	66	1.43478
Lacticaseibacillus paracasei	BL23	not available	France	FM177140.1_2	14	1248493-1294544	46	44.91	63	1.36957
Lacticaseibacillus paracasei	TCS	milk fan	China, Yunan	CP038153.1_2	14	1246829-1292879	46	44.91	66	1.43478
Lacticaseibacillus paracasei	FAM18113	gruyere	Switzerland	LKFI01000090.1_1	15	1843-21662	19.8	44.55	22	1.11111
Lacticaseibacillus paracasei	Lpp22	commercial dairy product	France	ANMI01000025.1_1	15	1-17295	17.2	45.08	20	1.16279
Lacticaseibacillus zeae	CRBIP24.44	throat (Homo sapiens)	Taiwan	VBWO01000021.1_1	15	482-18220	17.7	45.05	22	1.24294
Lacticaseibacillus rhamnosus	Lrh8	blood (Homo sapiens)	Netherlands	JTHR01000005.1_1	16	2123-28648	26.5	43.86	24	0.90566
Lacticaseibacillus rhamnosus	Lrh18	blood (Homo sapiens)	Netherlands	JTIM01000006.1_1	16	2125-28650	26.5	43.86	24	0.90566
Lacticaseibacillus rhamnosus	PEL5	not available	Finland	JDFQ01000006.1_1	16	2123-28648	26.5	43.86	24	0.90566
Lacticaseibacillus paracasei	FAM18101	gruyere	Switzerland	LKFE01000005.1_1	17	355982-402088	46.1	44.13	66	1.43167
Lacticaseibacillus paracasei	FAM18105	gruyere	Switzerland	LKFF01000057.1_1	17	1622-47680	46	44.12	64	1.3913
Lacticaseibacillus paracasei	FAM18132	gruyere	Switzerland	LKFP01000049.1_1	17	27494-73600	46.1	44.13	66	1.43167
Lacticaseibacillus casei	BCRC 17487	milk products	Taiwan	VBWL01000003.1_1	18	174-26811	26.6	43.49	24	0.902256
Lacticaseibacillus casei	BCRC 80156	sputum (Homo sapiens)	Taiwan	VBWM01000003.1_1	18	174-26811	26.6	43.49	24	0.902256
Lacticaseibacillus casei	DS1_13	commercial dietary supplements (Homo sapiens)	USA	QAZD01000003.1_1	18	174-26811	26.6	43.49	24	0.902256
Lacticaseibacillus rhamnosus	P4	commercial probiotic	Canada, Montreal, Quebec	NXEW01000011.1_1	19	31914-79314	47.4	45.11	56	1.18143
Lacticaseibacillus rhamnosus	P1	commercial probiotic	Canada, Montreal, Quebec	NXEZ01000010.1_1	19	31914-79289	47.3	45.11	56	1.18393
Lacticaseibacillus rhamnosus	P5	commercial probiotic	Canada, Montreal, Quebec	NXEV01000012.1_1	19	31089-78483	47.3	45.11	56	1.18393
Lacticaseibacillus rhamnosus	GR-1	probiotic capsule	India, Pune	PESP01000001.1_1	20	469574-502780	33.2	41.82	24	0.722892
Lacticaseibacillus rhamnosus	DS22_11	commercial dietary supplements (Homo sapiens)	USA	QAGX01000001.1_1	20	642409-675616	33.2	41.82	24	0.722892
Lacticaseibacillus rhamnosus	DSM 14870	not available	Sweden	CP006804.1_1	20	257816-291023	33.2	41.79	21	0.63253
Lacticaseibacillus paracasei	LcY	commercial fermented milk product (Yakult)	Finland	CM001848.2_3	21	607701-643943	36.2	44.1	23	0.635359
Lacticaseibacillus paracasei	7112-2	korean adult feces (Homo sapiens)	South Korea, Seoul	CP025499.1_3	21	590531-626773	36.2	44.11	23	0.635359
Lacticaseibacillus paracasei	TCS	milk fan	China, Yunan	CP038153.1_4	21	604166-640408	36.2	44.11	23	0.635359
Lacticaseibacillus rhamnosus	HN001	not available	New Zealand	ABWJ01000025.1_1	S	121-40948	40.8	45.08	57	1.39706
Lacticaseibacillus casei	21/1	corn silage	USA	AFYK01000070.1_1	S	1-30886	30.8	44.93	46	1.49351
Lacticaseibacillus casei	A2-362	wine	USA	AFYM01000050.1_1	S	14363-39734	25.3	43.32	29	1.14625
Lacticaseibacillus paracasei	UCD174	wine	USA	AFYQ01000054.1_1	S	87395-135348	47.9	45.37	35	0.730689
Lacticaseibacillus paracasei	UCD174	wine	USA	AFYQ01000069.1_1	S	1-23168	23.1	45.85	28	1.21212
Lacticaseibacillus paracasei	UCD174	wine	USA	AFYQ01000071.1_1	S	391-27778	27.3	45.3	36	1.31868
Lacticaseibacillus rhamnosus	R0011	dairy starter culture	Canada	AGKC01000008.1_1	S	1-34383	34.3	44.63	47	1.37026
Lacticaseibacillus rhamnosus	Lrh10	fermented dairy product	Netherlands	JTIU01000046.1_1	S	363-35015	34.6	44.65	47	1.35838
Lacticaseibacillus paracasei	Lpp219	feces (Homo sapiens)	France	ANJS01000012.1_1	S	4258-43883	39.6	45.07	56	1.41414
Lacticaseibacillus paracasei	FAM3228	milk	India, Kolhapur	LKGE01000002.1_1	S	2390619-2433600	42.9	44.57	57	1.32867
Lacticaseibacillus paracasei	Lpp219	feces (Homo sapiens)	France	ANJS01000030.1_1	S	1848-29809	27.9	44.04	41	1.46953
Lacticaseibacillus paracasei	Lpp229	not available (Homo sapiens)	France	ANJT01000198.1_1	S	219-30352	30.1	43.79	53	1.7608
Lacticaseibacillus paracasei	Lpp126	not available	France	ANKC01001346.1_1	S	92-28103	28	44.46	41	1.46429
Lacticaseibacillus paracasei	Lpp71	artisanal dairy product	France	ANKD01000805.1_1	S	1079-30388	29.3	44.21	40	1.36519
Lacticaseibacillus paracasei	Lpp41	commercial dairy product	France	ANKE01000523.1_1	S	1-12877	12.8	44.87	20	1.5625
Lacticaseibacillus paracasei	Lpp43	artisanal dairy product	France	ANKI01000026.1_1	S	197-32059	31.8	45.55	44	1.38365
Lacticaseibacillus paracasei	Lpp125	artisanal dairy product	France	ANKM01000016.1_1	S	21-23911	23.8	43	29	1.21849
Lacticaseibacillus paracasei	Lpp125	artisanal dairy product	France	ANKM01000058.1_1	S	1-17630	17.6	45.48	19	1.07955
Lacticaseibacillus paracasei	844_LCAS	clinical isolate (Homo sapiens)	USA	JUQW01000028.1_1	S	321-22208	21.8	45.36	23	1.05505
Lacticaseibacillus paracasei	Lpl7	commercial dairy product	France	ANKV01000003.1_1	S	155990-179586	23.5	44.97	29	1.23404
Lacticaseibacillus paracasei	Lpl7	commercial dairy product	France	ANKV01000033.1_1	S	539-26956	26.4	44.79	31	1.17424
Lacticaseibacillus paracasei	Lpp70	artisanal dairy product	France	ANLF01000002.1_1	S	51-40672	40.6	44.55	57	1.40394
Lacticaseibacillus paracasei	Lpp17	artisanal dairy product	France	ANMH01000044.1_1	S	59-39627	39.5	44.52	58	1.46835
Lacticaseibacillus paracasei	Lpp22	commercial dairy product	France	ANMI01000155.1_1	S	1-17095	17	44.98	19	1.11765
Lacticaseibacillus paracasei	Lpp46	plant (cereals)	France	ANMJ01000078.1_1	S	6883-61657	54.7	44.62	75	1.37112
Lacticaseibacillus paracasei	Lpp120	artisanal dairy product	France	ANMK01000064.1_1	S	1-14918	14.9	42.12	23	1.54362
Lacticaseibacillus paracasei	Lpp223	feces (Homo sapiens)	France	ANML01000012.1_1	S	1282-44880	43.5	44.71	64	1.47126
Lacticaseibacillus paracasei	DUP 13076	not available	USA	PKQJ01000013.1_1	S	989-45009	44	44.72	64	1.45455
Lacticaseibacillus paracasei	Lpp225	animal feces	France	ANMM01000003.1_1	S	1693-40319	38.6	45.13	34	0.880829
Lacticaseibacillus paracasei	Lpp225	animal feces	France	ANMM01000005.1_1	S	24635-63558	38.9	44.93	60	1.54242
Lacticaseibacillus paracasei	Lpp225	animal feces	France	ANMM01000014.1_1	S	1-42586	42.5	44.87	53	1.24706
Lacticaseibacillus paracasei	Lpp226	artisanal dairy product	France	ANMN01000107.1_1	S	19892-48978	29	44.26	39	1.34483
Lacticaseibacillus paracasei	JCM 8130	not available	Japan	AP012541.1_1	S	1828818-1876609	47.7	44.31	58	1.21593
Lacticaseibacillus paracasei	JCM 8130	not available	Japan	AP012541.1_2	S	1939190-1993402	54.2	45.04	60	1.10701
Lacticaseibacillus paracasei	JCM 8130	not available	Japan	AP012541.1_3	S	681195-709866	28.6	45.91	15	0.524476
Lacticaseibacillus paracasei	JCM 8130	not available	Japan	AP012541.1_4	S	822646-868552	45.9	44.64	61	1.32898
Lacticaseibacillus casei	DSM 20011	not available	Japan	AP012544.1_1	S	1418400-1454704	36.3	42.23	26	0.716253
Lacticaseibacillus casei	DSM 20011	not available	Japan	AP012544.1_2	S	361322-403785	42.4	45.13	58	1.36792
Lacticaseibacillus casei	DSM 20011	not available	Japan	AP012544.1_3	S	654537-696363	41.8	44.89	64	1.5311
Lacticaseibacillus casei	DSM 20011	not available	Japan	AP012544.1_4	S	714584-760602	46	44.57	62	1.34783
Lacticaseibacillus casei	DSM 20011	not available	Japan	AP012545.1_1	S	3396-26261	22.8	43.53	32	1.40351
Lacticaseibacillus paracasei	IJH-SONE68	leaf of fig tree	Japan, Fukuoka	AP018392.1_1	S	1944671-1986032	41.3	44.1	53	1.28329
Lacticaseibacillus paracasei	IJH-SONE68	leaf of fig tree	Japan, Fukuoka	AP018392.1_2	S	585683-621335	35.6	44.6	39	1.09551
Lacticaseibacillus paracasei	FAM3228	emmental	Switzerland	LKGE01000001.1_1	S	264064-300559	36.4	44.4	37	1.01648
Lacticaseibacillus paracasei	5b	cheese	Spain	AUYM01000005.1_1	S	38066-82671	44.6	46.19	31	0.695067
Lacticaseibacillus rhamnosus	2166	soured milk product	Russia	AVFG02000066.1_1	S	109-45567	45.4	44.42	72	1.5859
Lacticaseibacillus paracasei	12A	not available	USA	AWZQ01000019.1_1	S	425-23197	22.7	45.01	25	1.10132
Lacticaseibacillus rhamnosus	L31	infant faeces (Homo sapiens)	Thailand, Bangkok	AYTQ01000002.1_1	S	95-42751	42.6	44.12	59	1.38498
Lacticaseibacillus rhamnosus	L34	infant faeces (Homo sapiens)	Thailand, Bangkok	AYTR01000014.1_1	S	129297-152364	23	45.07	25	1.08696
Lacticaseibacillus rhamnosus	L35	infant faeces (Homo sapiens)	Thailand, Bangkok	AYTP01000024.1_1	S	129330-152418	23	45.06	25	1.08696
Lacticaseibacillus zeae	DSM 20178	corn steep liquor	China	AZCT01000013.1_1	S	433-40909	40.4	44.4	58	1.43564
Lacticaseibacillus paracasei	NRIC	not available	Japan	BAYO01000173.1_1	S	2295-28841	26.5	46.39	45	1.69811
Lacticaseibacillus paracasei	LC-Ikematsu	not available	Japan	BDIT01000027.1_1	S	1-26485	26.4	45.34	31	1.17424
Lacticaseibacillus paracasei	LC-Ikematsu	not available	Japan	BDIT01000033.1_1	S	139-38527	38.3	45.4	58	1.51436
Lacticaseibacillus casei	NBRC 101979	not available	Japan	BJUH01000003.1_1	S	2-29224	29.2	44.56	32	1.09589
Lacticaseibacillus casei	NBRC 101979	not available		BJUH01000006.1_1	S	82206-106034	23.8	44.82	27	1.13445
Lacticaseibacillus paracasei	INIA P272	infant faeces	Spain	CABFNE010000002.1_1	S	789-39426	38.6	44.53	50	1.29534
Lacticaseibacillus rhamnosus	BPL15	not available	Spain	CBZU010000001.1_1	S	2639291-2675887	36.5	44.85	52	1.42466
Lacticaseibacillus rhamnosus	BPL5	vagina of healthy woman (Homo sapiens)	Switzerland	LT220504.1_1	S	1077954-1114697	36.7	44.88	50	1.3624
Lacticaseibacillus rhamnosus	BPL15	not available	Spain	CBZU010000001.1_2	S	2951166-2994526	43.3	44.38	62	1.43187
Lacticaseibacillus rhamnosus	BPL5	vagina of healthy woman (Homo sapiens)	Switzerland	LT220504.1_2	S	1389006-1432374	43.3	44.48	58	1.33949
Lacticaseibacillus paracasei	ATCC 334	not available	USA	CP000423.1_1	S	497870-534247	36.3	44.38	39	1.07438
Lacticaseibacillus paracasei	8700:02:00	not available	USA	CP002391.1_1	S	1574654-1624604	49.9	44.09	58	1.16232
Lacticaseibacillus paracasei	BD-II	homemade koumiss	China	CP002619.1_1	S	4966-46101	41.1	43.79	29	0.705596
Lacticaseibacillus paracasei	LOCK919	not available	Poland	CP005486.1_1	S	2047031-2085219	38.1	44.98	51	1.33858
Lacticaseibacillus paracasei	N1115	traditional homemade dairy product	China	CP007122.1_1	S	1907950-1941129	33.1	45.78	47	1.41994
Lacticaseibacillus paracasei	N1115	traditional homemade dairy product	China	CP007122.1_2	S	2160512-2216887	56.3	45.39	64	1.13677
Lacticaseibacillus paracasei	N1115	traditional homemade dairy product	China	CP007122.1_3	S	384132-395817	11.6	43.22	16	1.37931
Lacticaseibacillus paracasei	CAUH35	koumiss	China, Xinjiang Uighur Autonomous Region	CP012187.1_1	S	1762068-1805471	43.4	44.51	60	1.38249
Lacticaseibacillus paracasei	CAUH35	koumiss	China, Xinjiang Uighur Autonomous Region	CP012187.1_2	S	465921-513869	47.9	44.27	64	1.33612
Lacticaseibacillus paracasei	CAUH35	koumiss	China, Xinjiang Uighur Autonomous Region	CP012188.1_1	S	32649-67271	34.6	40.94	36	1.04046
Lacticaseibacillus paracasei	CAUH35	koumiss	China, Xinjiang Uighur Autonomous Region	CP012190.1_1	S	18391-30055	11.6	43.17	19	1.63793
Lacticaseibacillus paracasei	KL1	milk	China,Jilin	CP013921.1_1	S	1840850-1876225	35.3	44.55	37	1.04816
Lacticaseibacillus paracasei	KL1	milk	China,Jilin	CP013921.1_2	S	520870-564006	43.1	44.09	58	1.34571
Lacticaseibacillus rhamnosus	BFE5264	milk	Kenya	CP014201.1_1	S	1775428-1821669	46.2	43.51	47	1.01732
Lacticaseibacillus rhamnosus	BFE5264	milk	Kenya	CP014201.1_2	S	2-19175	19.1	46.1	24	1.25654
Lacticaseibacillus paracasei	IIA	beef from cattle Peranakan Ongole	Indonesia, Bogor	CP014985.1_1	S	1229603-1260892	31.2	45.97	25	0.801282
Lacticaseibacillus paracasei	IIA	beef from cattle Peranakan Ongole	Indonesia, Bogor	CP014985.1_2	S	1283876-1319512	35.6	44.48	38	1.06742
Lacticaseibacillus paracasei	CACC 566	canine feces (Canine)	South Korea, Jeongeup-si	CP048003.1_3	S	370176-410411	40.2	44.72	38	0.945274
Lacticaseibacillus paracasei	IIA	beef from cattle Peranakan Ongole	Indonesia, Bogor	CP014985.1_3	S	626149-681582	55.4	44.85	65	1.17329
Lacticaseibacillus paracasei	TMW	not available	Germany	CP016355.1_1	S	596012-641447	45.4	45.17	42	0.92511
Lacticaseibacillus rhamnosus	AMC0709	mucosal surface ascending colon (Homo sapiens)	USA	JACCKR010000019.1_1	S	27326-50533	23.2	45.28	27	1.16379
Lacticaseibacillus rhamnosus	AMC0716	mucosal surface ascending colon (Homo sapiens)	USA	JACCKM010000018.1_1	S	37099-60306	23.2	45.29	26	1.12069
Lacticaseibacillus paracasei	s-16	not available	China	JACEIM010000001.1_1	S	1-21830	21.8	44.71	23	1.05505
Lacticaseibacillus paracasei	s-16	not available	China	JACEIM010000003.1_1	S	1-27908	27.9	45.26	29	1.03943
Lacticaseibacillus rhamnosus	RSI3	fermented dairy product	India	JADDUJ010000031.1_1	S	519-24308	23.7	45.58	30	1.26582
Lacticaseibacillus rhamnosus	E800	not available	Finland	JDRW01000020.1_1	S	825-42988	42.1	44.99	61	1.44893
Lacticaseibacillus rhamnosus	51B	vagina of healthy woman (Homo sapiens)	Russia, Central Russia	JMSI01000001.1_1	S	640388-672836	32.4	42.54	26	0.802469
Lacticaseibacillus rhamnosus	51B	vagina of healthy woman (Homo sapiens)	Russia, Central Russia	JMSI01000012.1_1	S	220-40099	39.8	44.7	54	1.35678
Lacticaseibacillus rhamnosus	K32	human gut (Homo sapiens)	Russia, Central Russia	JNNV01000001.1_1	S	469646-509268	39.6	43.25	25	0.631313
Lacticaseibacillus rhamnosus	116	feces from gastrointestinal tract of a healthy adult female (Homo sapiens)	Russia	JTDC01000004.1_1	S	30348-91290	60.9	44.46	56	0.91954
Lacticaseibacillus rhamnosus	Lrh6	blood (Homo sapiens)	Netherlands	JTHT01000007.1_1	S	107-23619	23.5	44.88	26	1.10638
Lacticaseibacillus rhamnosus	Lrh4	blood (Homo sapiens)	Netherlands	JTHV01000147.1_1	S	36935-60447	23.5	44.88	26	1.10638
Lacticaseibacillus rhamnosus	Lrh31	vagina (Homo sapiens)	Netherlands	JTHX01000010.1_1	S	79444-121218	41.7	43.99	59	1.41487
Lacticaseibacillus rhamnosus	Lrh30	blood (Homo sapiens)	Netherlands	JTHY01000028.1_1	S	472-41188	40.7	45.03	57	1.40049
Lacticaseibacillus rhamnosus	Lrh3	fermented dairy product	Netherlands	JTHZ01000229.1_1	S	7662-59539	51.8	45.07	57	1.10039
Lacticaseibacillus rhamnosus	Lrh27	feces (Homo sapiens)	Netherlands	JTIC01000001.1_1	S	964-36835	35.8	44.77	54	1.50838
Lacticaseibacillus rhamnosus	Lrh27	feces (Homo sapiens)	Netherlands	JTIC01000037.1_1	S	971-23481	22.5	44.44	27	1.2
Lacticaseibacillus rhamnosus	Lrh25	fermented dairy product	Netherlands	JTIE01000028.1_1	S	220-31995	31.7	44.34	50	1.57729
Lacticaseibacillus rhamnosus	Lrh24	feces (goat)	Netherlands	JTIF01000160.1_1	S	8-32092	32	44.43	54	1.6875
Lacticaseibacillus rhamnosus	Lrh20	blood (Homo sapiens)	Netherlands	JTIJ01000022.1_1	S	69-41297	41.2	44.67	60	1.45631
Lacticaseibacillus rhamnosus	Lrh2	feces (Homo sapiens)	Netherlands	JTIK01000004.1_1	S	1-16143	16.1	43.16	16	0.993789
Lacticaseibacillus rhamnosus	Lrh34	fermented dairy product	Netherlands	JTIW01000009.1_1	S	37908-77984	40	44.21	54	1.35
Lacticaseibacillus rhamnosus	Lrh33	fermented dairy product	Netherlands	JTIX01000137.1_1	S	271-45000	44.7	44.83	44	0.98434
Lacticaseibacillus rhamnosus	Lrh33	fermented dairy product	Netherlands	JTIX01000140.1_1	S	456-41670	41.2	44.03	60	1.45631
Lacticaseibacillus rhamnosus	Lr108	baby faeces (Homo sapiens)	Netherlands	JUIH01000079.1_1	S	19265-69680	50.4	45.54	51	1.0119
Lacticaseibacillus rhamnosus	Lrh5	feces (Homo sapiens)	Netherlands	JTHU01000079.1_1	S	19265-69680	50.4	45.54	51	1.0119
Lacticaseibacillus rhamnosus	Lr108	baby faeces (Homo sapiens)	Netherlands	JUIH01000148.1_1	S	3190-43542	40.3	44.67	52	1.29032
Lacticaseibacillus rhamnosus	Lrh5	feces (Homo sapiens)	Netherlands	JTHU01000148.1_1	S	3190-43542	40.3	44.67	52	1.29032
Lacticaseibacillus rhamnosus	Lr073	feces (Homo sapiens)	Netherlands	JUIK01000254.1_1	S	646-21108	20.4	44.34	34	1.66667
Lacticaseibacillus rhamnosus	979_LRHA	clinical isolate (Homo sapiens)	USA, WA	JULF01000025.1_1	S	494-22777	22.2	45.08	24	1.08108
Lacticaseibacillus rhamnosus	IDCC 3201	feces from breastmilk-fed infant (Infant)	South Korea, Hwaseong	CP045531.1_2	S	541-25356	24.8	45.17	23	0.927419
Lacticaseibacillus rhamnosus	906_LRHA	clinical isolate (Homo sapiens)	USA, WA	JUON01000048.1_1	S	318-41876	41.5	45.19	55	1.3253
Lacticaseibacillus rhamnosus	AMC0712	mucosal surface descending colon (Homo sapiens)	USA	JACCKI010000012.1_1	S	30362-78068	47.7	45.26	55	1.15304
Lacticaseibacillus rhamnosus	699_LRHA	clinical isolate (Homo sapiens)	USA, WA	JUWQ01000201.1_1	S	450-56301	55.8	44.21	57	1.02151
Lacticaseibacillus rhamnosus	708_LRHA	clinical isolate (Homo sapiens)	USA, WA	JUWG01000118.1_1	S	459-56310	55.8	44.21	55	0.985663
Lacticaseibacillus paracasei	525_LPAR	clinical isolate (Homo sapiens)	USA, WA	JVDQ01000016.1_1	S	115186-146583	31.3	45.81	30	0.958466
Lacticaseibacillus rhamnosus	390_LRHA	clinical isolate (Homo sapiens)	USA, WA	JVIZ01000175.1_1	S	862-24932	24	45.54	28	1.16667
Lacticaseibacillus rhamnosus	214_LRHA	clinical isolate (Homo sapiens)	USA, WA	JVPR01000183.1_1	S	563-24633	24	45.54	27	1.125
Lacticaseibacillus paracasei	1316.rep2_LPAR	clinical isolate (Homo sapiens)	USA, WA	JVUA01000190.1_1	S	1-22804	22.8	45.47	24	1.05263
Lacticaseibacillus paracasei	1316.rep1_LPAR	clinical isolate (Homo sapiens)	USA, WA	JVUB01000157.1_1	S	1-29371	29.3	45.31	40	1.36519
Lacticaseibacillus rhamnosus	308	saliva from healthy adult female (Homo sapiens)	Russia	JWHC01000023.1_1	S	15-44752	44.7	44.64	64	1.43177
Lacticaseibacillus rhamnosus	308	saliva from healthy adult female (Homo sapiens)	Russia	JWHC01000031.1_1	S	1764-36718	34.9	44.25	52	1.48997
Lacticaseibacillus paracasei	INF 448	cheese	Norway	JXRJ01000019.1_1	S	259-40713	40.4	43.77	60	1.48515
Lacticaseibacillus paracasei	INF 10	cheese	Norway	JXRL01000010.1_1	S	9446-50247	40.8	43.88	58	1.42157
Lacticaseibacillus paracasei	INF 456	cheese	Norway	JXRK01000010.1_1	S	9446-50247	40.8	43.88	58	1.42157
Lacticaseibacillus paracasei	INF 10	cheese	Norway	JXRL01000032.1_1	S	811-25169	24.3	45.19	29	1.19342
Lacticaseibacillus paracasei	INF 456	cheese	Norway	JXRK01000032.1_1	S	811-25169	24.3	45.19	29	1.19342
Lacticaseibacillus paracasei	DSM 20207	not available	Germany	JYBD01000004.1_1	S	53834-106081	52.2	45.71	57	1.09195
Lacticaseibacillus paracasei	DSM 20207	not available	Germany	JYBD01000022.1_1	S	2-41693	41.6	44.55	59	1.41827
Lacticaseibacillus rhamnosus	40f	feces (Homo sapiens)	Russia, central region	LFNA01000014.1_1	S	60012-75645	15.6	41.01	15	0.961538
Lacticaseibacillus paracasei	CCC B1205	brewery	USA	LGIY01000003.1_1	S	7379-35630	28.2	42.8	33	1.17021
Lacticaseibacillus paracasei	CCC B1205	brewery	USA	LGIY01000035.1_1	S	3-10123	10.1	45.85	21	2.07921
Lacticaseibacillus paracasei	FAM18099	gruyere	Switzerland	LKFD01000006.1_1	S	339395-385335	45.9	45.27	39	0.849673
Lacticaseibacillus paracasei	FAM18101	gruyere	Switzerland	LKFE01000005.1_2	S	43738-77189	33.4	45.14	46	1.37725
Lacticaseibacillus paracasei	FAM18108	gruyere	Switzerland	LKFG01000033.1_1	S	15662-48779	33.1	45.78	44	1.32931
Lacticaseibacillus paracasei	FAM18110	gruyere	Switzerland	LKFH01000058.1_1	S	33196-77689	44.4	44.4	66	1.48649
Lacticaseibacillus paracasei	FAM18113	gruyere	Switzerland	LKFI01000089.1_1	S	54-30056	30	43.8	55	1.83333
Lacticaseibacillus paracasei	FAM18119	gruyere	Switzerland	LKFJ01000051.1_1	S	9471-67845	58.3	44.78	64	1.09777
Lacticaseibacillus paracasei	FAM18123	gruyere	Switzerland	LKFL01000051.1_1	S	1-45913	45.9	44.87	71	1.54684
Lacticaseibacillus paracasei	FAM18133	gruyere	Switzerland	LKFQ01000057.1_1	S	1-24397	24.3	45.19	26	1.06996
Lacticaseibacillus paracasei	FAM18149	cheese	Switzerland	CP017261.1_1	S	1143913-1176359	32.4	42.95	35	1.08025
Lacticaseibacillus paracasei	FAM18157	milk	Switzerland	LKFS01000082.1_1	S	1686-36407	34.7	44.6	51	1.46974
Lacticaseibacillus paracasei	FAM18168	milk	Switzerland	LKFT01000042.1_1	S	287639-324029	36.3	45.05	26	0.716253
Lacticaseibacillus paracasei	FAM18168	milk	Switzerland	LKFT01000054.1_1	S	1-39597	39.5	44.14	53	1.34177
Lacticaseibacillus casei	FAM 20446	cheese	Switzerland	VBSQ01000010.1_1	S	107-43125	43	45.23	52	1.2093
Lacticaseibacillus paracasei	FAM 3257	not available	Switzerland	VBSW01000021.1_1	S	30461-77035	46.5	44.21	66	1.41935
Lacticaseibacillus paracasei	FAM 3257	not available	Switzerland	VBSW01000029.1_1	S	234360-286057	51.6	45.71	63	1.22093
Lacticaseibacillus paracasei	SA5	feces (wild boar)	Spain	VCMK01000001.1_1	S	593809-613106	19.2	45.75	21	1.09375
Lacticaseibacillus paracasei	SA5	feces (wild boar)	Spain	VCMK01000002.1_1	S	88434-124548	36.1	45.58	48	1.32964
Lacticaseibacillus rhamnosus	DPC 7102	cheddar cheese	Ireland, Fermoy	VLHP01000002.1_1	S	518-41855	41.3	44.55	57	1.38015
Lacticaseibacillus rhamnosus	FAM 20558	cheese	Switzerland	VBSZ01000001.1_1	S	5239-48886	43.6	44.78	60	1.37615
Lacticaseibacillus paracasei	DPC 7150	cheddar cheese	Ireland, Fermoy	VLHQ01000003.1_1	S	45615-81066	35.4	45.07	46	1.29944
Lacticaseibacillus paracasei	DPC 7150	cheddar cheese	Ireland, Fermoy	VLHQ01000010.1_1	S	2554-46687	44.1	44.42	58	1.31519
Lacticaseibacillus paracasei	LactoQK	fermented food	Vietnam, Ha Noi	VTDA01000001.1_1	S	274186-315806	41.6	45.27	58	1.39423
Lacticaseibacillus paracasei	BIO5452	dairy product	France	WBNY01000004.1_1	S	81-34081	34	45.74	34	1
Lacticaseibacillus paracasei	BIO5452	dairy product	France	WBNY01000024.1_1	S	445-27318	26.8	43.99	34	1.26866
Lacticaseibacillus casei	BIO5773	tissue (Homo sapiens)	France	WBOC01000005.1_1	S	266983-307476	40.4	44.43	53	1.31188
Lacticaseibacillus rhamnosus	BIOML-A4	fecal material (Homo sapiens)	USA	WKPA01000014.1_1	S	555-42228	41.6	44.67	56	1.34615
Lacticaseibacillus rhamnosus	Lc	not available	Finland	FM179323.1_1	S	843005-884678	41.6	44.67	59	1.41827
Lacticaseibacillus paracasei	BIOML-A2	fecal material (Homo sapiens)	USA, Boston	WKPG01000047.1_1	S	3554-14463	10.9	44.01	21	1.92661
Lacticaseibacillus paracasei	DTA72	stool (Homo sapiens)	Brazil	WUJH01000037.1_1	S	1480-41346	39.8	45.48	42	1.05528
Lacticaseibacillus paracasei	DTA72	stool (Homo sapiens)	Brazil	WUJH01000045.1_1	S	29863-53800	23.9	46	24	1.00418
Lacticaseibacillus paracasei	FAM18172	milk	Switzerland	LKFU01000046.1_1	S	94496-129412	34.9	45.09	45	1.2894
Lacticaseibacillus paracasei	FAM18172	milk	Switzerland	LKFU01000053.1_1	S	10-29530	29.5	44.84	35	1.18644
Lacticaseibacillus paracasei	FAM19353	emmental	Switzerland	LKFX01000046.1_1	S	696-26757	26	45.27	31	1.19231
Lacticaseibacillus paracasei	FAM19353	emmental	Switzerland	LKFX01000052.1_1	S	156612-183215	26.6	44.89	30	1.12782
Lacticaseibacillus paracasei	FAM19404	emmental	Switzerland	LKFY01000065.1_1	S	324-41117	40.7	43.92	54	1.32678
Lacticaseibacillus paracasei	FAM22278	milk	Switzerland	LKGB01000104.1_1	S	11996-45794	33.7	44.93	45	1.33531
Lacticaseibacillus paracasei	FAM22279	milk	Switzerland	LKGC01000116.1_1	S	218-33925	33.7	44.38	51	1.51335
Lacticaseibacillus paracasei	FAM22280	milk	Switzerland	LKGD01000066.1_1	S	90-46448	46.3	43.64	33	0.712743
Lacticaseibacillus paracasei	FAM22280	milk	Switzerland	LKGD01000086.1_1	S	1-32799	32.7	43.19	53	1.6208
Lacticaseibacillus paracasei	FAM4067	milk	Switzerland	LKGH01000009.1_1	S	708-18489	17.7	44.79	22	1.24294
Lacticaseibacillus paracasei	DTA72	stool (Homo sapiens)	Brazil	WUJH01000090.1_1	S	1-20228	20.2	44.7	23	1.13861
Lacticaseibacillus paracasei	FAM4067	milk	Switzerland	LKGH01000055.1_1	S	2-23237	23.2	45.94	28	1.2069
Lacticaseibacillus paracasei	FAM6012	milk	Switzerland	LKGI01000117.1_1	S	1-17461	17.4	44.85	22	1.26437
Lacticaseibacillus paracasei	FAM6161	milk	Switzerland	LKGJ01000053.1_1	S	39269-68140	28.8	42.76	33	1.14583
Lacticaseibacillus paracasei	FAM6161	milk	Switzerland	LKGJ01000057.1_1	S	245-43770	43.5	44.34	57	1.31034
Lacticaseibacillus paracasei	FAM6165	milk	Switzerland	LKGK01000025.1_1	S	2-29148	29.1	45.3	32	1.09966
Lacticaseibacillus paracasei	FAM6410	cheese	Switzerland	LKGL01000033.1_1	S	11329-45295	33.9	45.72	51	1.50442
Lacticaseibacillus paracasei	FAM8407	mountain cheese	Switzerland	LKGP01000036.1_1	S	181786-215058	33.2	45.6	45	1.35542
Lacticaseibacillus paracasei	DPC6800	cheese	Ireland	LNQD01000008.1_1	S	1-25601	25.6	44.7	32	1.25
Lacticaseibacillus paracasei	DPC6800	cheese	Ireland	LNQD01000020.1_1	S	600-17181	16.5	45.81	24	1.45455
Lacticaseibacillus paracasei	DPC6800	cheese	Ireland	LNQD01000029.1_1	S	10175-46721	36.5	44.91	54	1.47945
Lacticaseibacillus rhamnosus	Lrh39	blood (Homo sapiens)	Finland, Helsinki	LPNT01000018.1_1	S	252-20510	20.2	44.02	19	0.940594
Lacticaseibacillus zeae	CECT 9104	not available	Spain	LS991421.1_1	S	3006613-3045583	38.9	44.73	58	1.491
Lacticaseibacillus zeae	CECT 9104	not available	Spain	LS991422.1_1	S	703-27604	26.9	45.06	39	1.44981
Lacticaseibacillus rhamnosus	R19-3	feces (Homo sapiens)	Kazakhstan, Aktobe	LWBT01000002.1_1	S	169491-211575	42	44.11	59	1.40476
Lacticaseibacillus paracasei	L9D	dentine caries (Homo sapiens)	Malaysia	MBTZ01000054.1_1	S	724-16635	15.9	44.97	19	1.19497
Lacticaseibacillus paracasei	L9D	dentine caries (Homo sapiens)	Malaysia	MBTZ01000072.1_1	S	355-34963	34.6	44.38	50	1.44509
Lacticaseibacillus paracasei	RI-210	not available	Switzerland	MKFY01000037.1_1	S	2-28224	28.2	45.16	34	1.20567
Lacticaseibacillus paracasei	RI-195	not available	Switzerland	MKGA01000073.1_1	S	3-16537	16.5	44.88	20	1.21212
Lacticaseibacillus paracasei	RI-194	not available	Switzerland	MKFZ01000067.1_1	S	1-17177	17.1	45.11	24	1.40351
Lacticaseibacillus rhamnosus	ASCC 3016	cheese	UK	MLKC01000018.1_1	S	1-18684	18.6	44.9	21	1.12903
Lacticaseibacillus casei	Z11	adult intestinal biopsy (Homo sapiens)	Denmark, Copenhagen	MPOP01000010.1_1	S	17831-51697	33.8	45.31	49	1.4497
Lacticaseibacillus casei	Z11	adult intestinal biopsy (Homo sapiens)	Denmark, Copenhagen	MPOP01000015.1_1	S	3-45817	45.8	44.41	60	1.31004
Lacticaseibacillus casei	Z11	adult intestinal biopsy (Homo sapiens)	Denmark, Copenhagen	MPOP01000020.1_1	S	292-37315	37	44.06	54	1.45946
Lacticaseibacillus rhamnosus	AMC143	infant stools (Homo sapiens)	USA	MSTB01000068.1_1	S	72494-86334	13.8	45.37	22	1.5942
Lacticaseibacillus rhamnosus	AMC010	infant stools (Homo sapiens)	USA	MSTC01000003.1_1	S	1514-22275	20.7	44.25	25	1.20773
Lacticaseibacillus rhamnosus	IBL027	vaginal swab (Homo sapiens)	Argentina, Tucuman	NBVL01000027.1_1	S	2-9306	9.3	45.39	15	1.6129
Lacticaseibacillus paracasei	DmW_181	not available (Drosophila)	USA, New York	NDXH01000002.1_1	S	471343-515308	43.9	42.93	37	0.842825
Lacticaseibacillus paracasei	NTU	feces of infant (Homo sapiens)	Taiwan, Taipei	NPOB02000029.1_1	S	782042-828783	46.7	45.27	50	1.07066
Lacticaseibacillus paracasei	B3	commercial probiotic	Canada, Montreal, Quebec	NXES01000001.1_1	S	6784-49238	42.4	45.13	63	1.48585
Lacticaseibacillus rhamnosus	LR-S	stool (Homo sapiens)	Taiwan, Taoyuan	PJQV01000025.1_1	S	1-27632	27.6	46.31	39	1.41304
Lacticaseibacillus rhamnosus	LR2	sourdough	Turkey	PZQM01000027.1_1	S	141-22010	21.8	44.86	23	1.05505
Lacticaseibacillus rhamnosus	DS17_11	commercial dietary supplements (Homo sapiens)	USA	QAGW01000001.1_1	S	350320-383583	33.2	41.83	23	0.692771
Lacticaseibacillus rhamnosus	Lrh31	vagina (Homo sapiens)	Netherlands	JTHX01000008.1_1	S	41921-75202	33.2	41.84	34	1.0241
Lacticaseibacillus rhamnosus	DS9_11	commercial dietary supplements (Homo sapiens)	USA, MD	QAGY01000021.1_1	S	673-28012	27.3	45.34	31	1.13553
Lacticaseibacillus casei	DS13_13	commercial dietary supplements (Homo sapiens)	USA, MD	QAZE01000017.1_1	S	3523-32261	28.7	44.89	49	1.70732
Lacticaseibacillus casei	DS13_13	commercial dietary supplements (Homo sapiens)	USA, MD	QAZE01000062.1_1	S	3356-12449	9	41.51	13	1.44444
Lacticaseibacillus paracasei	JS1	stool (Homo sapiens)	South Korea	QHHM01000001.1_1	S	3-74418	74.4	45.04	85	1.14247
Lacticaseibacillus paracasei	JS1	stool (Homo sapiens)	South Korea	QHHM01000001.1_2	S	1106711-1140999	34.2	42.73	19	0.555556
Lacticaseibacillus paracasei	JS1	stool (Homo sapiens)	South Korea	QHHM01000001.1_3	S	2706380-2757056	50.6	44.97	66	1.30435
Lacticaseibacillus paracasei	KMB_598	goat cheese	Slovakia	QMJF01000001.1_1	S	24363-71960	47.5	44.96	71	1.49474
Lacticaseibacillus paracasei	KMB_616	bryndza cheese	Slovakia	QMJP01000022.1_1	S	246-33463	33.2	45.42	44	1.3253
Lacticaseibacillus paracasei	KMB_616	bryndza cheese	Slovakia	QMJP01000028.1_1	S	201-29005	28.8	44.99	32	1.11111
Lacticaseibacillus paracasei	KMB_622	bryndza cheese	Slovakia	QMJV01000029.1_1	S	3-33147	33.1	43.87	48	1.45015
Lacticaseibacillus paracasei	KMB_623	bryndza cheese	Slovakia	QMJW01000003.1_1	S	82255-103923	21.6	44.74	24	1.11111
Lacticaseibacillus paracasei	FAM6165	milk	Switzerland	LKGK01000078.1_1	S	34595-60141	25.5	44.46	27	1.05882
Lacticaseibacillus paracasei	TJB4	fermented goat milk	Tajikistan	QXET01000002.1_1	S	94385-146867	52.4	43.44	59	1.12595
Lacticaseibacillus paracasei	SRCM103410	food	South Korea	SCEM01000001.1_1	S	722752-783975	61.2	45.21	68	1.11111
Lacticaseibacillus paracasei	SRCM103424	food	South Korea	SCEO01000001.1_1	S	1624742-1663816	39	44.61	41	1.05128
Lacticaseibacillus paracasei	SRCM103424	food	South Korea	SCEO01000003.1_1	S	20733-63762	43	42.89	34	0.790698
Lacticaseibacillus rhamnosus	5-1	Tibet kefir	Tibet	SDJW01000021.1_1	S	1825-36159	34.3	44.94	50	1.45773
Lacticaseibacillus rhamnosus	UBLR-58	fermented food	India, Hyderabad	SSHM01000001.1_1	S	1822531-1876223	53.6	44.41	59	1.10075
Lacticaseibacillus paracasei	S49	nasopharynx (Bos taurus)	Canada, Lethbridge	SUMT01000012.1_1	S	15862-50988	35.1	45.02	45	1.28205
Lacticaseibacillus rhamnosus	LR5	feces (Homo sapiens)	South Korea, Seoul	CP017063.1_1	S	784284-826068	41.7	44.32	60	1.43885
Lacticaseibacillus casei	LC5	commercial dietary supplements (Homo sapiens)	South Korea, Seoul	CP017065.1_1	S	804657-845918	41.2	44.53	60	1.45631
Lacticaseibacillus paracasei	FAM18149	cheese	Switzerland	CP017261.1_2	S	125666-168700	43	44.1	56	1.30233
Lacticaseibacillus rhamnosus	TK1501	congee	China, Inner Mongolia	CP017716.1_1	S	1081421-1129937	48.5	44.46	61	1.25773
Lacticaseibacillus rhamnosus	Pen	gastrointestinal tract (Homo sapiens)	Poland	CP020464.1_1	S	2223256-2278156	54.9	45.25	54	0.983607
Lacticaseibacillus rhamnosus	4B15	infant feces	South Korea, Seoul	CP021426.1_1	S	2822602-2857270	34.6	42.31	22	0.635838
Lacticaseibacillus rhamnosus	4B15	infant feces	South Korea, Seoul	CP021426.1_2	S	3023930-3047741	23.8	45.17	36	1.51261
Lacticaseibacillus paracasei	IBB3423	not available	Poland	CP022954.1_1	S	642746-667572	24.8	45.04	18	0.725806
Lacticaseibacillus paracasei	IBB3423	not available	Poland	CP022954.1_2	S	937529-979068	41.5	43.88	56	1.3494
Lacticaseibacillus paracasei	HDS-01	chinese sauerkraut	China, Heilongjiang provience	CP026097.1_1	S	1941685-1983594	41.9	45.12	53	1.26492
Lacticaseibacillus paracasei	HD1.7	chinese sauerkraut	China, Heilongjiang provience	CP025582.1_1	S	1941995-1983904	41.9	45.12	55	1.31265
Lacticaseibacillus paracasei	HDS-01	chinese sauerkraut	China, Heilongjiang provience	CP026097.1_2	S	518175-554311	36.1	44.44	44	1.21884
Lacticaseibacillus paracasei	HD1.7	chinese sauerkraut	China, Heilongjiang provience	CP025582.1_2	S	518166-554307	36.1	44.45	47	1.30194
Lacticaseibacillus paracasei	LC355	chinese sauerkraut	China, Heilongjiang provience	CP029536.1_1	S	1631471-1668895	37.4	47.95	23	0.614973
Lacticaseibacillus paracasei	EG9	cheese	Japan, Ibaraki	CP029546.1_1	S	1772347-1819622	47.2	44.74	60	1.27119
Lacticaseibacillus paracasei	EG9	cheese	Japan, Ibaraki	CP029546.1_2	S	2233602-2271657	38	46	59	1.55263
Lacticaseibacillus paracasei	EG9	cheese	Japan, Ibaraki	CP029546.1_3	S	453849-484056	30.2	43.17	39	1.29139
Lacticaseibacillus paracasei	EG9	cheese	Japan, Ibaraki	CP029548.1_1	S	1418-13196	11.7	43.99	21	1.79487
Lacticaseibacillus paracasei	Lpc10	patagonian Merlot wine	Argentina, Provincia de Rio Negro	CP029686.1_1	S	2855662-2896314	40.6	43.8	53	1.30542
Lacticaseibacillus paracasei	Lpc10	patagonian Merlot wine	Argentina, Provincia de Rio Negro	CP029686.1_2	S	2973488-3001332	27.8	43.36	37	1.33094
Lacticaseibacillus paracasei	10266	blood (Homo sapiens)	China	CP031785.1_1	S	549768-585225	35.4	44.52	35	0.988701
Lacticaseibacillus paracasei	10266	blood (Homo sapiens)	China	CP031786.1_1	S	860-32316	31.4	42.63	27	0.859873
Lacticaseibacillus paracasei	ZFM54	healthy infant fecal samples (Homo sapiens)	China, Zhejiang maternal and child health hospital	CP032637.1_1	S	3-48332	48.3	44.66	46	0.952381
Lacticaseibacillus paracasei	ZFM54	healthy infant fecal samples (Homo sapiens)	China, Zhejiang maternal and child health hospital	CP032637.1_2	S	711537-760100	48.5	44.44	73	1.50515
Lacticaseibacillus paracasei	SRCM103299	food	South Korea	CP035563.1_2	S	557264-583112	25.8	44.7	30	1.16279
Lacticaseibacillus paracasei	SRCM103299	food	South Korea	CP035563.1_3	S	940274-975218	34.9	45.77	52	1.48997
Lacticaseibacillus paracasei	Lp02	feces (Homo sapiens)	South Korea, Kyunggi-do	CP039707.1_1	S	1042597-1071552	28.9	43.18	29	1.00346
Lacticaseibacillus paracasei	Lp02	feces (Homo sapiens)	South Korea, Kyunggi-do	CP039707.1_2	S	1354877-1389356	34.4	45.23	44	1.27907
Lacticaseibacillus paracasei	CBA3611	feces (Homo sapiens)	South Korea, Gwangju	CP041657.1_1	S	102904-137059	34.1	45.65	48	1.40762
Lacticaseibacillus paracasei	CBA3611	feces (Homo sapiens)	South Korea, Gwangju	CP041657.1_2	S	2063812-2094594	30.7	43.59	31	1.00977
Lacticaseibacillus paracasei	CBA3611	feces (Homo sapiens)	South Korea, Gwangju	CP041657.1_3	S	435033-455366	20.3	46.66	23	1.133
Lacticaseibacillus paracasei	CBA3611	feces (Homo sapiens)	South Korea, Gwangju	CP041657.1_4	S	63-27089	27	44.71	42	1.55556
Lacticaseibacillus casei	MJA 12	fermented milk drink	Australia	MODS01000088.1_1	S	499-32524	32	44.9	44	1.375
Lacticaseibacillus rhamnosus	NJ	yoghurt	China,Hubei	CP041944.1_1	S	1656945-1691419	34.4	46.81	43	1.25
Lacticaseibacillus rhamnosus	Hsryfm 1301	intestinal tract (Homo sapiens)	China	CP044228.1_1	S	1869238-1897137	27.9	44.44	36	1.29032
Lacticaseibacillus paracasei	TD 62	tibetan traditional dairy products	Tibeta	CP044361.1_1	S	1856058-1872036	15.9	44.64	22	1.38365
Lacticaseibacillus paracasei	TD 62	tibetan traditional dairy products	Tibeta	CP044361.1_2	S	2041871-2092545	50.6	44.3	79	1.56126
Lacticaseibacillus paracasei	TD 62	tibetan traditional dairy products	Tibeta	CP044361.1_3	S	933028-989630	56.6	44.64	73	1.28975
Lacticaseibacillus paracasei	TD 62	tibetan traditional dairy products	Tibeta	CP044363.1_1	S	2747-10490	7.7	44.96	13	1.68831
Lacticaseibacillus rhamnosus	IDCC 3201	feces from breastmilk-fed infant (Infant)	South Korea, Hwaseong	CP045531.1_1	S	2994395-3063662	69.2	44.47	110	1.5896
Lacticaseibacillus paracasei	CACC 566	canine feces (canine)	South Korea,Jeongeup-si	CP048003.1_1	S	2760808-2813733	52.9	44.84	68	1.28544
Lacticaseibacillus paracasei	CACC 566	canine feces (canine)	South Korea,Jeongeup-si	CP048003.1_2	S	3070085-3123519	53.4	45.78	72	1.34831
Lacticaseibacillus paracasei	NSMJ15	makgeolli (korean traditional alcoholic beverage)	South Korea, Sangju	CP049324.1_1	S	125066-157710	32.6	42.13	35	1.07362
Lacticaseibacillus paracasei	NSMJ15	makgeolli (korean traditional alcoholic beverage)	South Korea, Sangju	CP049324.1_2	S	2570063-2608549	38.4	44.67	56	1.45833
Lacticaseibacillus paracasei	NSMJ15	makgeolli (korean traditional alcoholic beverage)	South Korea, Sangju	CP049324.1_3	S	535246-591233	55.9	45.21	71	1.27013
Lacticaseibacillus paracasei	NSMJ15	makgeolli (korean traditional alcoholic beverage)	South Korea, Sangju	CP049324.1_4	S	828027-870302	42.2	43.6	62	1.46919
Lacticaseibacillus paracasei	347-16	feces (Homo sapiens)	Russia, Kislovodsk	CP052065.1_1	S	1246742-1290838	44	44.64	69	1.56818
Lacticaseibacillus paracasei	SRCM103299	food	South Korea	CP035563.1_1	S	1231061-1278461	47.4	44.75	75	1.58228
Lacticaseibacillus paracasei	347-16	feces (Homo sapiens)	Russia, Kislovodsk	CP052065.1_2	S	547729-584370	36.6	44.6	39	1.06557
Lacticaseibacillus paracasei	347-16	feces (Homo sapiens)	Russia, Kislovodsk	CP052065.1_3	S	777324-816326	39	45.38	34	0.871795
Lacticaseibacillus paracasei	347-16	feces (Homo sapiens)	Russia, Kislovodsk	CP052065.1_4	S	955617-990698	35	45.09	47	1.34286
Lacticaseibacillus paracasei	BL23	not available	France	FM177140.1_4	S	1038671-1078311	39.6	45.28	55	1.38889
Lacticaseibacillus rhamnosus	LMS2-1	not available	USA	GG692960.1_2	S	687640-720839	33.2	42.9	31	0.933735
Lacticaseibacillus paracasei	W56	not available	Austria	HE970764.1_4	S	927012-961163	34.1	45.63	49	1.43695
Lacticaseibacillus paracasei	D3-5	not available (Homo sapiens)	USA	JAACXY010000020.1_1	S	524-17500	16.9	42.65	19	1.12426
Lacticaseibacillus paracasei	D10-4	not available (Homo sapiens)	USA	JAAFGQ010000027.1_1	S	153-32853	32.7	44.98	47	1.43731
Lacticaseibacillus casei	L.cR4	not available	Hong Kong	JAAQWB010000003.1_1	S	248076-302863	54.7	45.36	63	1.15174
Lacticaseibacillus casei	L.cR4	not available	Hong Kong	JAAQWB010000012.1_1	S	32125-72920	40.7	45.48	50	1.2285
Lacticaseibacillus paracasei	AS01afH2WH_17	anaerobic digestion of organic wastes	Denmark	JAAXZG010000029.1_1	S	626-32314	31.6	44.3	39	1.23418
Lacticaseibacillus paracasei	AS01afH2WH_17	anaerobic digestion of organic wastes	Denmark	JAAXZG010000090.1_1	S	58608-95794	37.1	43.11	33	0.889488
Lacticaseibacillus rhamnosus	OSU-PECh-69	cheese	USA	JABURW010000020.1_1	S	1-21731	21.7	45.05	27	1.24424
Lacticaseibacillus rhamnosus	QC	intestines (chicken)	China, Hubei	JABXWP010000016.1_1	S	527-44320	43.7	45.36	58	1.32723
Lacticaseibacillus rhamnosus	QC	intestines (chicken)	China, Hubei	JABXWP010000028.1_1	S	482-31932	31.4	44.71	44	1.40127
Lacticaseibacillus rhamnosus	AMC0706	mucosal surface ascending colon (Homo sapiens)	USA	JACCKH010000011.1_1	S	605-42161	41.5	45.19	57	1.37349
Lacticaseibacillus paracasei	FAM18149	cheese	Switzerland	CP017261.1_3	S	445604-478620	33	45.39	45	1.36364
Lacticaseibacillus paracasei	FAM18168	milk	Switzerland	LKFT01000025.1_1	S	15610-47365	31.7	45.41	45	1.41956
