# Supplementary material for: Occurrence and genetic diversity of prophage sequences identified in the genomes of L. casei group bacteria
Source: Sci Rep. 2023 May 26;13:8603. doi: 10.1038/s41598-023-35823-z (PMC10219966; doi:10.1038/s41598-023-35823-z)
Supplement: Supplementary file 6 — Supplementary Information 6. [file 41598_2023_35823_MOESM6_ESM.xlsx]

## Sheet: Sheet1
Additional file 6. Pairwise nucleotide similarity between prophage sequences of each cluster.
Cluster 1	CABHIZ010000020.1_1	LR134331.1_1	JACSDP010000040.1_1	MLKB01000014.1_1	WKOU01000022.1_1	WKPC01000020.1_1	QAZK01000021.1_1	JUIP01000004.1_1	WKPD01000002.1_1	CP046267.1_1	CP019305.1_1	LR134322.1_1	CP022109.1_1	CP005485.1_1
CABHIZ010000020.1_1	100	100	99.9039	100	100	100	100	100	100	100	100	100	99.5117	100
LR134331.1_1	100	100	99.9039	100	100	100	100	100	100	100	100	100	99.5511	100
JACSDP010000040.1_1	99.9039	99.9039	100	99.9039	99.9039	99.9039	99.9039	99.9039	99.8862	99.9039	99.9039	99.9039	99.112	99.9039
MLKB01000014.1_1	100	100	99.9039	100	100	100	100	100	100	100	100	100	99.5117	100
WKOU01000022.1_1	100	100	99.9039	100	100	100	100	100	100	100	100	100	99.5117	100
WKPC01000020.1_1	100	100	99.9039	100	100	100	100	100	100	100	100	100	99.5117	100
QAZK01000021.1_1	100	100	99.9039	100	100	100	100	100	100	100	100	100	99.5117	100
JUIP01000004.1_1	100	100	99.9039	100	100	100	100	100	100	100	100	100	99.5117	100
WKPD01000002.1_1	100	100	99.8862	100	100	100	100	100	100	100	100	100	99.4371	100
CP046267.1_1	100	100	99.9039	100	100	100	100	100	100	100	100	100	99.5511	100
CP019305.1_1	100	100	99.9039	100	100	100	100	100	100	100	100	100	99.5511	100
LR134322.1_1	100	100	99.9039	100	100	100	100	100	100	100	100	100	99.5511	100
CP022109.1_1	99.5117	99.5511	99.112	99.5117	99.5117	99.5117	99.5117	99.5117	99.4371	99.5511	99.5511	99.5511	100	99.5511
CP005485.1_1	100	100	99.9039	100	100	100	100	100	100	100	100	100	99.5511	100
Cluster 2	BALT01000024.1_1	JTII01000025.1_1	JTIP01000022.1_1	JTIS01000263.1_1	QAGZ01000021.1_1	QAHA01000020.1_1	RCYM01000020.1_1	WKOV01000020.1_1	WKOW01000020.1_1	WKOX01000021.1_1	WKOY01000019.1_1
BALT01000024.1_1	100	99.9241	99.9013	99.9089	99.9241	99.9241	99.9241	99.9241	99.9241	99.9241	99.9241
JTII01000025.1_1	99.9241	100	99.9823	99.9874	100	100	100	100	100	100	100
JTIP01000022.1_1	99.9013	99.9823	100	99.9671	99.9823	99.9823	99.9823	99.9823	99.9823	99.9823	99.9823
JTIS01000263.1_1	99.9089	99.9874	99.9671	100	99.9874	99.9874	99.9874	99.9874	99.9874	99.9874	99.9874
QAGZ01000021.1_1	99.9241	100	99.9823	99.9874	100	100	100	100	100	100	100
QAHA01000020.1_1	99.9241	100	99.9823	99.9874	100	100	100	100	100	100	100
RCYM01000020.1_1	99.9241	100	99.9823	99.9874	100	100	100	100	100	100	100
WKOV01000020.1_1	99.9241	100	99.9823	99.9874	100	100	100	100	100	100	100
WKOW01000020.1_1	99.9241	100	99.9823	99.9874	100	100	100	100	100	100	100
WKOX01000021.1_1	99.9241	100	99.9823	99.9874	100	100	100	100	100	100	100
WKOY01000019.1_1	99.9241	100	99.9823	99.9874	100	100	100	100	100	100	100
Cluster 3	CABFNI010000011.1_1	CABFNJ010000025.1_1	JACCKL010000001.1_1	JTIG01000028.1_1	JUKV01000037.1_1	JUPX01000074.1_1	JUTS01000039.1_1	JVDP01000098.1_1	LPNS01000021.1_1	LPNS01000048.1_1
CABFNI010000011.1_1	100	99.9884	99.9884	84.3796	99.9855	99.9884	99.9884	99.9884	99.9593	99.9593
CABFNJ010000025.1_1	99.9884	100	100	78.9328	99.9976	100	100	100	99.066	99.951
JACCKL010000001.1_1	99.9884	100	100	78.9328	99.9976	100	100	100	99.715	99.9505
JTIG01000028.1_1	84.3796	78.9328	78.9328	100	78.9328	78.9328	78.9328	78.9328	81.9937	81.967
JUKV01000037.1_1	99.9855	99.9976	99.9976	78.9328	100	99.9976	99.9976	99.9976	99.7126	99.9482
JUPX01000074.1_1	99.9884	100	100	78.9328	99.9976	100	100	100	99.715	99.9505
JUTS01000039.1_1	99.9884	100	100	78.9328	99.9976	100	100	100	99.715	99.9505
JVDP01000098.1_1	99.9884	100	100	78.9328	99.9976	100	100	100	99.066	99.951
LPNS01000021.1_1	99.9593	99.066	99.715	81.9937	99.7126	99.715	99.715	99.066	100	99.073
LPNS01000048.1_1	99.9593	99.951	99.9505	81.967	99.9482	99.9505	99.9505	99.951	99.073	100
Cluster 4	CP053619.1_1	JACKWP010000005.1_1	JH379512.1_1	JYCS01000023.1_1	MLJZ01000021.1_1	NXEU01000011.1_1	PYRN01000020.1_1	QAHB01000018.1_1	QAZH01000017.1_1	QAZJ01000018.1_1
CP053619.1_1	100	95.1453	98.6229	99.9607	99.9312	99.9533	99.8067	99.8067	99.8067	99.8067
JACKWP010000005.1_1	95.1453	100	98.6982	95.1859	95.1554	95.1783	99.8817	99.8817	99.8817	99.8817
JH379512.1_1	98.6229	98.6982	100	98.6693	98.6693	98.6635	98.8171	98.8171	98.8171	98.8171
JYCS01000023.1_1	99.9607	95.1859	98.6693	100	99.9705	99.9926	99.8529	99.8529	99.8529	99.8529
MLJZ01000021.1_1	99.9312	95.1554	98.6693	99.9705	100	99.9632	99.8529	99.8529	99.8529	99.8529
NXEU01000011.1_1	99.9533	95.1783	98.6635	99.9926	99.9632	100	99.8471	99.8471	99.8471	99.8471
PYRN01000020.1_1	99.8067	99.8817	98.8171	99.8529	99.8529	99.8471	100	100	100	100
QAHB01000018.1_1	99.8067	99.8817	98.8171	99.8529	99.8529	99.8471	100	100	100	100
QAZH01000017.1_1	99.8067	99.8817	98.8171	99.8529	99.8529	99.8471	100	100	100	100
QAZJ01000018.1_1	99.8067	99.8817	98.8171	99.8529	99.8529	99.8471	100	100	100	100
Cluster 5	JDFR01000001.1_1	JTHS01000006.1_1	JTHW01000029.1_1	JTIQ01000004.1_1	LPNW01000044.1_1	PJQS01000012.1_1	PJQT01000002.1_1	PJQU01000001.1_1	PJQV01000028.1_1
JDFR01000001.1_1	100	100	100	100	99.9586	100	100	100	100
JTHS01000006.1_1	100	100	100	100	99.9586	100	100	100	100
JTHW01000029.1_1	100	100	100	100	99.9586	100	100	100	100
JTIQ01000004.1_1	100	100	100	100	99.9586	100	100	100	100
LPNW01000044.1_1	99.9586	99.9586	99.9586	99.9586	100	99.9586	99.9586	99.9586	99.9586
PJQS01000012.1_1	100	100	100	100	99.9586	100	100	100	100
PJQT01000002.1_1	100	100	100	100	99.9586	100	100	100	100
PJQU01000001.1_1	100	100	100	100	99.9586	100	100	100	100
PJQV01000028.1_1	100	100	100	100	99.9586	100	100	100	100
Cluster 6	GG692960.1_1	JACCKJ010000003.1_1	JACCKK010000001.1_1	JACCKN010000011.1_1	JACCKP010000012.1_1	JACCKQ010000001.1_1	JUMP01000040.1_1	QFFQ01000003.1_1	QFFR01000003.1_1
GG692960.1_1	100	61.1313	60.5862	60.9772	68.0102	61.1004	61.1313	61.1289	61.1289
JACCKJ010000003.1_1	61.1313	100	99.4561	99.9574	99.9716	99.9858	100	99.9976	99.9976
JACCKK010000001.1_1	60.5862	99.4561	100	99.4136	99.4278	99.442	99.4561	99.4538	99.4538
JACCKN010000011.1_1	60.9772	99.9574	99.4136	100	99.9505	99.9647	99.9647	99.9623	99.9623
JACCKP010000012.1_1	68.0102	99.9716	99.4278	99.9505	100	99.9882	99.9764	99.9741	99.9741
JACCKQ010000001.1_1	61.1004	99.9858	99.442	99.9647	99.9882	100	99.9882	99.9859	99.9859
JUMP01000040.1_1	61.1313	100	99.4561	99.9647	99.9764	99.9882	100	99.9976	99.9976
QFFQ01000003.1_1	61.1289	99.9976	99.4538	99.9623	99.9741	99.9859	99.9976	100	100
QFFR01000003.1_1	61.1289	99.9976	99.4538	99.9623	99.9741	99.9859	99.9976	100	100
Cluster 7	CM001848.2_1	CP002616.1_1	CP002618.1_1	CP025499.1_1	CP038153.1_1	FM177140.1_1	HE970764.1_1	JYBD01000030.1_1
CM001848.2_1	100	99.9975	99.9143	99.995	99.9975	99.9924	99.8891	59.9422
CP002616.1_1	99.9975	100	99.9168	99.9975	100	99.995	99.8916	59.9452
CP002618.1_1	99.9143	99.9168	100	99.9143	99.9168	99.9117	99.8487	56.695
CP025499.1_1	99.995	99.9975	99.9143	100	99.9975	99.9924	99.8891	59.9422
CP038153.1_1	99.9975	100	99.9168	99.9975	100	99.995	99.8916	59.9452
FM177140.1_1	99.9924	99.995	99.9117	99.9924	99.995	100	99.8764	59.9452
HE970764.1_1	99.8891	99.8916	99.8487	99.8891	99.8916	99.8764	100	59.898
JYBD01000030.1_1	59.9422	59.9452	56.695	59.9422	59.9452	59.9452	59.898	100
Cluster 8	CM001848.2_2	CP002616.1_2	CP002618.1_3	CP025499.1_2	CP038153.1_3	FM177140.1_3	HE970764.1_3
CM001848.2_2	100	99.9448	99.948	99.9448	99.948	99.9448	99.9026
CP002616.1_2	99.9448	100	99.9935	99.9903	99.9935	99.9903	99.948
CP002618.1_3	99.948	99.9935	100	99.9968	100	99.9968	99.9415
CP025499.1_2	99.9448	99.9903	99.9968	100	99.9968	99.9935	99.9383
CP038153.1_3	99.948	99.9935	100	99.9968	100	99.9968	99.9415
FM177140.1_3	99.9448	99.9903	99.9968	99.9935	99.9968	100	99.9383
HE970764.1_3	99.9026	99.948	99.9415	99.9383	99.9415	99.9383	100
Cluster 9	AP011548.1_1	CP016823.1_1	CP025428.1_1	CP044506.1_1	LR698954.1_1
AP011548.1_1	100	99.9562	100	100	100
CP016823.1_1	99.9562	100	99.9562	99.9562	99.9562
CP025428.1_1	100	99.9562	100	100	100
CP044506.1_1	100	99.9562	100	100	100
LR698954.1_1	100	99.9562	100	100	100
Cluster 10	AFYQ01000067.1_1	ANMK01000062.1_1	CABFNE010000034.1_1	CP014985.1_4	JXRJ01000013.1_1	MODT01000070.1_1
AFYQ01000067.1_1	100	78.3102	82.3873	80.9816	73.4602	73.0496
ANMK01000062.1_1	78.3102	100	69.1837	78.117	71.2234	72.195
CABFNE010000034.1_1	82.3873	69.1837	100	63.5779	83.1911	67.3459
CP014985.1_4	80.9816	78.117	63.5779	100	59.9563	69.7137
JXRJ01000013.1_1	73.4602	71.2234	83.1911	59.9563	100	70.5541
MODT01000070.1_1	73.0496	72.195	67.3459	69.7137	70.5541	100
Cluster 11	CM001848.2_4	CP002616.1_3	CP025499.1_4	CP038153.1_5	FM177140.1_5
CM001848.2_4	100	99.9473	99.9678	99.9678	99.9502
CP002616.1_3	99.9473	100	99.9795	99.9795	99.9561
CP025499.1_4	99.9678	99.9795	100	100	99.9766
CP038153.1_5	99.9678	99.9795	100	100	99.9766
FM177140.1_5	99.9502	99.9561	99.9766	99.9766	100
Cluster 12	CP002391.1_2	CP005486.1_2	CP022954.1_3	CP029546.1_4	LKFN01000068.1_1	LKFS01000022.1_1
CP002391.1_2	100	70.8659	58.9223	61.1574	60.8473	66.9791
CP005486.1_2	70.8659	100	71.7703	65.1993	63.7793	73.2295
CP022954.1_3	58.9223	71.7703	100	65.0218	62.0638	61.388
CP029546.1_4	61.1574	65.1993	65.0218	100	68.4952	73.1619
LKFN01000068.1_1	60.8473	63.7793	62.0638	68.4952	100	78.2369
LKFS01000022.1_1	66.9791	73.2295	61.388	73.1619	78.2369	100
Cluster 13	JTID01000008.1_1	OGTX02000202.1_1	WKPB01000009.1_1	WPCQ01000007.1_1
JTID01000008.1_1	100	99.9871	99.9908	99.952
OGTX02000202.1_1	99.9871	100	99.9963	99.9593
WKPB01000009.1_1	99.9908	99.9963	100	99.963
WPCQ01000007.1_1	99.952	99.9593	99.963	100
Cluster 14	CP002618.1_2	CP038153.1_2	FM177140.1_2	HE970764.1_2
CP002618.1_2	100	99.9891	99.9761	99.9414
CP038153.1_2	99.9891	100	99.987	99.9566
FM177140.1_2	99.9761	99.987	100	99.9435
HE970764.1_2	99.9414	99.9566	99.9435	100
Cluster 15	ANMI01000025.1_1	LKFI01000090.1_1	VBWO01000021.1_1
ANMI01000025.1_1	100	65.0361	66.7418
LKFI01000090.1_1	65.0361	100	79.1476
VBWO01000021.1_1	66.7418	79.1476	100
Cluster 16	JDFQ01000006.1_1	JTHR01000005.1_1	JTIM01000006.1_1
JDFQ01000006.1_1	100	100	100
JTHR01000005.1_1	100	100	100
JTIM01000006.1_1	100	100	100
Cluster 17	LKFE01000005.1_1	LKFF01000057.1_1	LKFP01000049.1_1
LKFE01000005.1_1	100	100	100
LKFF01000057.1_1	100	100	100
LKFP01000049.1_1	100	100	100
Cluster 18	QAZD01000003.1_1	VBWL01000003.1_1	VBWM01000003.1_1
QAZD01000003.1_1	100	99.9887	99.9887
VBWL01000003.1_1	99.9887	100	100
VBWM01000003.1_1	99.9887	100	100
Cluster 19	NXEV01000012.1_1	NXEW01000011.1_1	NXEZ01000010.1_1
NXEV01000012.1_1	100	99.9852	99.9894
NXEW01000011.1_1	99.9852	100	99.9852
NXEZ01000010.1_1	99.9894	99.9852	100
Cluster 20	CP006804.1_1	PESP01000001.1_1	QAGX01000001.1_1
CP006804.1_1	100	99.3495	99.3646
PESP01000001.1_1	99.3495	100	99.9849
QAGX01000001.1_1	99.3646	99.9849	100
Cluster 21	CM001848.2_3	CP025499.1_3	CP038153.1_4
CM001848.2_3	100	99.9834	99.9834
CP025499.1_3	99.9834	100	100
CP038153.1_4	99.9834	100	100
