# Supplementary material for: Occurrence and genetic diversity of prophage sequences identified in the genomes of L. casei group bacteria
Source: Sci Rep. 2023 May 26;13:8603. doi: 10.1038/s41598-023-35823-z (PMC10219966; doi:10.1038/s41598-023-35823-z)
Supplement: Supplementary file 7 — Supplementary Information 7. [file 41598_2023_35823_MOESM7_ESM.xlsx]

## Sheet: Bacteriophage C3.1
Additional file 7. General features of putative ORFs of bacteriophages obtained from mitomycin C-induced cultures of selected L. casei strains.
Bacteriophage C3.1
Orf order/strand	Predicted start stop site	GC [%]	Orf length [aa]	Predicted molecular mass [kDa]	pI	Description	Representative orf (% coverage/% nt identity)
							T25 (AP018361.1)	JNU_P9 (MN830258.1)	phiAT3 ( AY605066.1)	Lc-Nu (AY131267.2)	BH1 (MH983004.1)	CL2 (KR905067.1)	Lrm1 (EU246945.1)	A2 (AJ251789.2)
1F	67-540	45.8	157	17.5	9.34	phage terminase small subunit	100/98.52	100/98.52	-/-	-/-	-/-	-/-	-/-	-/-
2F	537-2429	42.1	630	71.72	5.34	terminase large subunit	100/96.46	100/97.09	-/-	-/-	-/-	-/-	-/-	-/-
3F	2422-2625	39.2	67	7.1	8.99	hypothetical protein/DUF1056 family protein	-/-	-/-	-/-	-/-	-/-	-/-	-/-	-/-
4F	2625-3812	46.1	395	42.52	4.91	phage portal protein	100/91.26	100/91.76	-/-	-/-	-/-	-/-	-/-	-/-
5F	3790-4506	44.5	238	24.98	4.58	Clp protease ClpP/ATP-dependent Clp protease proteolytic subunit/peptidase	100/92.05	100/92.19	-/-	-/-	-/-	-/-	-/-	-/-
6F	4506-5747	45.4	413	44.85	4.84	phage major capsid protein/major head protein/HK97 family phage major capsid protein	64/92.75	100/92.45	-/-	-/-	-/-	-/-	-/-	-/-
7F	5753-6127	42.4	124	13.24	3.86	hypothetical protein/hypothetical protein HWA80_gp48/hypothetical protein LBPG_00819	99/92.49	99/93.83	-/-	-/-	-/-	-/-	-/-	-/-
8F	6108-6461	44.4	117	13.03	9.3	phage head closure protein/putative phage head-tail joining protein	100/86.48	100/93.50	90/85.09	90/86.02	-/-	-/-	-/-	-/-
9F	6464-6883	45.5	139	14.72	4.9	head-tail connector protein/HK97 gp10 family phage protein	100/85.78	100/86.49	97/82	100/85.24	-/-	-/-	-/-	-/-
10F	6880-7251	42.2	123	13.72	4.15	DUF806 family protein	100/90.59	100/92.47	99/82.18	100/91.13	-/-	-/-	-/-	-/-
11F	7263-7898	44.7	211	22.49	4.8	phage tail protein	96/88.62	95/88.83	77/78.11	-/-	-/-	-/-	-/-	-/-
12F	8056-8406	39.6	116	13.32	4.78	phage tail protein	100/90.88	100/89.46	100/90.03	100/90.31	-/-	-/-	-/-	-/-
13F	8477-8614	41.3	45	5.64	4.46	hypothetical protein/Phage-related protein without homology	100/94.93	100/92.03	100/97.10	100/97.10	-/-	-/-	-/-	-/-
14F	8611-12720	45.4	1369	146.4	9.32	tape measure protein/tail protein	100/92.07	71/89.13	62/92.94	48/94.71	-/-	-/-	-/-	-/-
15F	12721-14661	45.1	646	71.93	4.58	phage tail family protein/phage tail fiber protein	80/91.97	100/93.61	80/90.34	100/88.05	60/82.93	3/92.11	2/94.44	-/-
16F	14662-17082	43.9	806	88.33	4.74	phage tail protein/putative tail-host specificity protein	100/92.94	58/92.95	88/92.34	57/90.13	-/-	-/-	-/-	-/-
17F	17084-17374	48.1	96	10.66	4.26	hypothetical protein	84/95.10	-/-	70/91.18	-/-	-/-	-/-	-/-	-/-
18F	17479-17829	45	116	13.26	8.67	hypothetical protein Lpp46_2538/hypothetical protein FAM4067_03013/hypothetical protein LRHP344_03149	-/-	13/94	-/-	-/-	98/99.71	-/-	-/-	100/99/72
19F	17844-18257	51.7	137	14.37	4.82	phage holin	-/-	-/-	-/-	-/-	100/90.12	-/-	-/-	97/97.30
20F	18268-19452	48.1	394	42.93	8.57	LysM peptidoglycan-binding domain-containing protein	42/87.38	8/92.86	100/91.34	7/90.22	20/88.67		8/90.10	-/-
21F	19556-19720	49.1	54	5.76	4.45	hypothetical protein	-/-	-/-	-/-	-/-	100/99.39	-/-	-/-	-/-
22R	19968-21095	42.6	375	43.34	9.71	tyrosine-type recombinase/integrase/site-specific integrase/integrase	-/-	-/-	-/-	-/-	100/98.32	-/-	100/99.11	-/-
23R	21260-22105	42.7	281	30.82	9.2	SHOCT domain-containing protein/hypothetical protein PZ01_15410/DUF4428 domain-containing protein	-/-	-/-	-/-	-/-	-/-	-/-	-/-	-/-
24R	22165-22839	40.1	224	25.19	4.65	helix-turn-helix domain-containing protein/CI-like repressor/LexA family transcriptional regulator	-/-	-/-	-/-	53/99.72	-/-	-/-	100/99.70	100/93.93
25F	23000-23245	43.1	81	9.15	9.99	helix-turn-helix transcriptional regulator/Cro-like repressor/bacteriophage repressor	-/-	-/-	-/-	100/99.19	-/-	-/-	100/100	100/94.31
26F	23242-23967	49	241	27.05	9.58	phage antirepressor KilAC domain-containing protein	-/-	-/-	43/74.62	37/90.37	-/-	-/-	98/97.21	44/75.96
27F	23968-24228	37.2	86	10.01	7.96	hypothetical protein	-/-	-/-	-/-	-/-	-/-	-/-	-/-	-/-
28R	24221-24526	41.5	101	11.57	5.39	hypothetical protein Q777_GL001645	-/-	-/-	-/-	-/-	-/-	-/-	-/-	-/-
29F	24601-24957	42.6	118	13.93	9.16	DUF771 domain-containing protein	-/-	-/-	98/76.18	-/-	100/100	-/-	100/100	-/-
30F	24957-25049	43	30	3.39	5.4	hypothetical protein F9B82_10530/hypothetical protein HWB93_gp33/hypothetical protein ETB91_13610	100/92.47	-/-	100/92.47	-/-	100/95.70	-/-	100/97.85	-/-
31F	25042-25194	43.8	50	5.73	9.52	hypothetical protein	100/90.85	100/90.85	100/91.50	98/96.69	100/94.77	97/96.64	100/94.12	100/93.46
32F	25196-25402	46.9	68	7.6	5.42	hypothetical protein HMPREF0539_0896	-/-	99/91.26	100/87.44	-/-	99/87.38	99/92.72	99/90.29	99/89.32
33F	25421-25906	46.1	161	17.91	8.74	siphovirus Gp157 family protein/hypothetical protein HWA80_gp24	100/95.06	-/-	100/95.06	-/-	100/99.79	-/-	100/96.71	-/-
34F	25907-26629	45.4	240	26.61	5.49	AAA family ATPase/DNA-binding protein	100/93.50	100/96.40	76/96.75	77/95.17	76/96.21	99/91	76/94.04	100/94.62
35F	26592-27968	43.4	458	51.25	9.55	DEAD/DEAH box helicase/phage DNA/RNA helicase	96/94.29	99/96.15	-/-	-/-	-/-	100/90.29	-/-	-/-
36F	27969-28352	43	127	14.06	10.28	hypothetical protein/AP2 domain-containing protein/HNH endonuclease	-/-	-/-	-/-	-/-	-/-	16/96.83	-/-	-/-
37F	28354-28872	43.4	172	19.69	5.37	DUF669 domain-containing protein/single-stranded DNA-binding protein	100/96.53	100/96.72	-/-	-/-	-/-	100/93.06	-/-	-/-
38F	28884-31184	42.5	766	88.19	6.73	DNA primase/phage-associated DNA primase/helicase	98/94.66	100/97.04	-/-	-/-	-/-	98/95.98	-/-	-/-
39F	31447-31773	45.9	108	11.72	9.05	VRR-NUC domain-containing protein/hypothetical protein LPA06_20070	43/92.20	100/95.11	-/-	-/-	-/-	99/95.71	-/-	41/81.02
40F	31764-31949	45.7	61	7.17	5	hypothetical protein	-/-	88/93.90	100/91.40	-/-	-/-	88/93.90	-/-	94/92.05
41F	31946-32452	47.1	168	19.22	4.75	DUF1642 domain-containing protein/hypothetical protein Q777_GL001636	-/-	-/-	58/80.63	-/-	-/-	-/-	11/91.67	72/84.82
42F	32442-32810	47.2	122	13.47	4.02	hypothetical protein Lpp71_02371	-/-	56/89.52	13/89.58	-/-	7/100	-/-	51/93.16	9/97.14
43F	32826-33881	42.6	351	39.55	8.85	DNA cytosine methyltransferase	-/-	-/-	2/100	-/-	-/-	-/-	3/92.31	-/-
44F	33878-34117	46.7	79	9.33	9.4	hypothetical protein ACS99_13945	-/-	-/-	-/-	-/-	-/-	-/-	-/-	-/-
45F	34114-34296	42.1	60	6.83	4.87	hypothetical protein/phage protein	-/-	-/-	-/-	100/99.45	100/93.99	-/-	57/94.29	-/-
46F	34293-34502	40	69	8.35	5.85	hypothetical protein LcNu_gp43	-/-	-/-	-/-	100/96.67	100/94.79	-/-	-/-	-/-
47F	34630-34851	42.8	73	8.41	9.52	hypothetical protein AC564_1701c/transcriptional regulator	-/-	-/-	-/-	-/-	100/95.50	-/-	-/-	-/-
48F	35052-35495	47.5	147	16.91	8.44	transcriptional regulator/phage transcriptional regulator, ArpU family/autolysin regulatory protein arpU	99/97.52	52/92.74	100/93.02	55/96.76	100/99.10	55/98.39	55/97.18	48/97.67
49F	36093-36740	38	215	23.66	6.92	hypothetical protein	-/-	-/-	-/-	-/-	-/-	-/-	-/-	-/-
50R	37065-37283	42	72	7.71	8.09	CsbD family protein	-/-	-/-	-/-	-/-	99/98.62	-/-	-/-	-/-
51F	37702-38919	46.1	405	46.41	5.77	hypothetical protein	100/93.11	14/93.22	99/94.40	99/95.86	99/95.46	97/94.26	14/92.09	14/93.37
52F	38867-39448	46.2	193	22.31	9.94	HNH endonuclease/NUMOD4 motif-containing HNH endonuclease	-/-	-/-	23/87.41	-/-	21/80.47	-/-	58/83.19	-/-
53F	39441-39764	46	107	12.85	9.01	ribonucleoside-diphosphate reductase/hypothetical protein LcNu_gp49	97/84.91	-/-	83/78.52	100/90.43	83/92.96	-/-	97/82.72	-/-
54F	39766-39930	42.4	54	6.01	5.4	hypothetical protein Lpl14_14304	-/-	100/93.33	97/86.96	67/95.50	100/85.45	-/-	-/-	-/-
55F	39936-40430	50.3	164	19.4	9.58	HNH endonuclease/Phage endonuclease	100/94.95	100/95.96	-/-	-/-	-/-	-/-	-/-	-/-

## Sheet: Bacteriophage C4.1
Additional file 7. General features of putative ORFs of bacteriophages obtained from mitomycin C-induced cultures of selected L. casei strains.
Bacteriophage C4.1
Orf order/strand	Predicted start stop site	GC [%]	Orf length [aa]	Predicted molecular mass [kDa]	pI	Description	Representative orf (% coverage/ % nt identity)
							T25 (AP018361.1)	JNU_P9 (MN830258.1)	phiAT3 ( AY605066.1)	Lc-Nu (AY131267.2)	BH1 (MH983004.1)	CL2 (KR905067.1)	Lrm1 (EU246945.1)	A2 (AJ251789.2)	JNU_P10 (MN830259.1)
1R	51-545	50.3	164	19.39	9.58	HNH endoluclease	100/94.95	100/95.96	-/-	-/-	-/-	-/-	-/-	-/-	-/-
2R	551-715	42.4	54	6.01	5.38	hypothetical protein	-/-	100/93.33	97/86.96	67/95.5	100/85.45	-/-	-/-	-/-	-/-
3R	717-1040	46	107	12.85	9.01	ribonucleoside-diphosphate reductase	97/84.91	-/-	83/78.52	100/90.43	83/92.96	-/-	97/82.72	-/-	-/-
4R	1033-1614	46.2	193	22.31	9.94	HNH endoluclease	-/-	-/-	23/87.41	-/-	21/80.47	-/-	58/83.19	-/-	-/-
5R	1562-2779	46.1	405	46.41	5.77	GcrA cell cycle regulator	100/93.11	14/93.22	99/94.4	99/95.86	99/95.46	97/94.26	14/92.09	14/93.37	97/96.37
6F	3198-3416	42	72	7.71	8.09	CsbD family protein	-/-	-/-	-/-	-/-	99/98.62	-/-	-/-	-/-	-/-
7R	3741-4388	38	215	23.66	6.92	hypothetical protein	-/-	-/-	-/-	-/-	-/-	-/-	-/-	-/-	-/-
8R	4986-5429	47.5	147	16.91	8.44	transcriptional regulator	99/97.52	52/92.74	100/93.02	55/96.76	100/99.1	55/98.93	55/97.18	48/97.67	55/97.58
9R	5630-5851	42.8	73	8.41	9.52	transcriptional regulator	-/-	-/-	-/-	-/-	100/95.5	-/-	-/-	-/-	-/-
10R	5979-6188	40	69	8.35	5.85	hypothetical protein	-/-	-/-	-/-	100/96.67	100/94.79	-/-	-/-	-/-	-/-
11R	6185-6367	42.1	60	6.83	4.87	hypothetical protein	-/-	-/-	-/-	100/99.45	100/93.99	-/-	57/94.29	-/-	-/-
12R	6364-6603	46.7	79	9.33	9.4	hypothetical protein	-/-	-/-	-/-	-/-	-/-	-/-	-/-	-/-	-/-
13R	6600-7655	42.6	351	39.55	8.85	DNA cytosine methyltransferase	-/-	-/-	2/100	-/-	-/-	-/-	3/92.31	-/-	-/-
14R	7671-8039	47.2	122	13.47	4.02	DUF1642 domain-containing protein	-/-	56/89.52	13/89.58	-/-	7/100	-/-	51/93.16	9/97.14	-/-
15R	8029-8535	47.1	168	19.22	4.75	DUF1642 domain-containing protein	-/-	-/-	58/80.63	-/-	-/-	-/-	11/91.67	72/84.82	71/80.11
16R	8532-8717	45.7	61	7.17	5	XRE family transcriptional regulator	-/-	88/93.9	100/91.4	-/-	-/-	88/93.9	-/-	94/92.05	-/-
17R	8708-9034	45.9	108	11.72	9.05	VRR-NUC domain-containing protein	43/92.2	100/95.11	-/-	-/-	-/-	99/95.71	-/-	41/81.02	-/-
18R	9297-11597	42.5	766	88.19	6.73	DNA primase	98/94.66	100/97.04	-/-	-/-	-/-	98/95.98	-/-	-/-	-/-
19R	11609-12127	43.4	172	19.69	5.37	DUF669 domain-containing protein	100/96.53	100/96.72	-/-	-/-	-/-	100/93.06	-/-	-/-	-/-
20R	12129-12512	43	127	14.06	10.28	AP2 doamin-containing protein	-/-	-/-	-/-	-/-	-/-	16/96.83	-/-	-/-	-/-
21R	12513-13889	43.4	458	51.25	9.55	DEAD/DEAH box helicase	96/94.29	99/96.15	-/-	-/-	-/-	100/90.29	-/-	-/-	-/-
22R	13852-14574	45.4	240	26.61	5.49	AAA family ATPase	100/93.5	100/96.4	76/96.75	77/95.17	76/96.21	99/91	76/94.04	100/94.62	-/-
23R	14575-15060	46.1	161	17.91	8.74	siphovirus Gp157 family protein	100/95.06	-/-	100/95.06	-/-	100/99.79	-/-	100/96.71	-/-	-/-
24R	15079-15285	46.9	68	7.6	5.42	hypothetical protein	-/-	99/91.26	100/87.44	-/-	99/87.38	99/92.72	99/90.29	99/89.32	-/-
25R	15287-15439	43.8	50	5.73	9.52	hypothetical protein	100/90.85	100/90.85	100/91.5	98/96.69	100/94.77	97/96.64	100/94.12	100/93.46	-/-
26R	15432-15524	43	30	3.39	5.4	hypothetical protein	100/92.47	-/-	100/92.47	-/-	100/95.7	-/-	100/97.85	-/-	-/-
27R	15524-15880	42.6	118	13.93	9.16	DUF771 domain-containing protein	-/-	-/-	98/76.18	-/-	100/100	-/-	100/100	-/-	-/-
28F	15955-16260	41.5	101	11.57	5.39	hypothetical protein	-/-	-/-	-/-	-/-	-/-	-/-	-/-	-/-	-/-
29R	16253-16513	37.2	86	10.01	7.96	hypothetical protein	-/-	-/-	-/-	-/-	-/-	-/-	-/-	-/-	-/-
30R	16514-17239	49	241	27.05	9.58	phage antirepressor KilAC domain-containing protein	-/-	-/-	43/74.62	37/90.37	-/-	-/-	98/97.21	44/75.96	-/-
31R	17236-17481	43.1	81	9.15	9.99	helix-turn-helix transcriptional regulator	-/-	-/-	-/-	100/99.19	-/-	-/-	100/100	100/94.31	-/-
32F	17643-18317	40.1	224	25.19	4.65	helix-turn-helix domain-containing protein	-/-	-/-	-/-	53/99.72	-/-	-/-	100/99.7	100/93.93	-/-
33F	18377-19222	42.6	281	30.82	9.2	SHOCT domain-containing protein	-/-	-/-	-/-	-/-	-/-	-/-	-/-	-/-	-/-
34F	19387-20514	42.6	375	43.34	9.71	site-specific integrase	-/-	-/-	-/-	-/-	100/98.32	-/-	100/99.11	-/-	-/-
35R	20762-20926	49.1	54	5.76	4.45	hypothetical protein	-/-	-/-	-/-	-/-	100/99.39	-/-	-/-	-/-	-/-
36R	21030-22214	48.1	394	42.93	8.57	LysM peptidoglycan-binding domain-containing protein	42/87.38	8/92.86	100/91.34	7/90.22	20/88.67	-/-	8/90.1	-/-	42/86.89
37R	22225-22638	51.7	137	14.37	4.82	phage holin	-/-	-/-	-/-	-/-	100/90.12	-/-	-/-	97/97.3	-/-
38R	22653-23003	45	116	13.26	8.67	hypothetical protein	-/-	13/94	-/-	-/-	98/99.71	-/-	-/-	100/99.72	-/-
39R	23108-23398	48.1	96	10.66	4.26	hypothetical protein	84/95.1	-/-	70/91.18	-/-	-/-	-/-	-/-	-/-	-/-
40R	23400-25820	43.9	806	88.33	4.74	phage tail protein	100/92.94	58/92.95	88/92.34	57/90.13	-/-	-/-	-/-	-/-	-/-
41R	25821-27761	45.1	646	71.93	4.58	phage tail family protein	80/91.97	100/93.61	80/90.34	100/88.05	60/82.93	3/92.11	2/94.44		62/81.91
42R	27762-31871	45.4	1369	146.4	9.32	tape measure protein	100/92.07	71/89.13	62/92.94	48/94.71	-/-	-/-	-/-	-/-	-/-
43R	31868-32005	41.3	45	5.64	4.46	hypothetical protein	100/94.93	100/92.03	100/97.1	100/97.1	-/-	-/-	-/-	-/-	-/-
44R	32076-32426	39.6	116	13.32	4.78	phage tail protein	100/90.88	100/89.46	100/90.03	100/90.31	-/-	-/-	-/-	-/-	-/-
45R	32584-33219	44.7	211	22.49	4.8	phage tail protein	96/88.62	95/88.83	77/78.11	-/-	-/-	-/-	-/-	-/-	-/-
46R	33231-33602	42.2	123	13.72	4.15	DUF806 family protein	100/90.59	100/92.47	99/82.18	100/91.13	-/-	-/-	-/-	-/-	-/-
47R	33599-34018	45.5	139	14.72	4.9	HK97 gp10 family phage protein	100/85.78	100/89.49	97/82	100/85.24	-/-	-/-	-/-	-/-	-/-
48R	34021-34374	44.4	117	13.03	4.3	phage head closure protein	100/86.48	100/93.5	90/85.09	90/86.02	-/-	-/-	-/-	-/-	-/-
49R	34355-34729	42.4	124	13.24	3.86	DNA-packaging protein	99/93.83	99/92.49	-/-	-/-	-/-	-/-	-/-	-/-	-/-
50R	34735-35976	45.4	413	44.85	4.84	phage major capsid protein	64/92.75	100/92.45	-/-	-/-	-/-	-/-	-/-	-/-	-/-
51R	35976-36692	44.5	238	24.98	4.58	Clp protease Clp	100/92.05	100/92.19	-/-	-/-	-/-	-/-	-/-	-/-	-/-
52R	36670-37860	46.1	396	42.66	4.99	phage portal protein	100/91.03	100/91.62	-/-	-/-	-/-	-/-	-/-	-/-	-/-
53R	37860-38063	39.2	67	7.1	8.99	hypothetical protein	-/-	-/-	-/-	-/-	-/-	-/-	-/-	-/-	-/-
54R	38056-39948	42.1	630	71.72	5.34	terminase large subunit	100/96.46	100/97.09	-/-	-/-	-/-	-/-	-/-	-/-	-/-
55R	39945-40418	45.8	157	17.5	9.34	phage terminase small subunit P27 family	100/98.52	100/98.52	-/-	-/-	-/-	-/-	-/-	-/-	-/-

## Sheet: Bacteriophage P2.4
Additional file 7. General features of putative ORFs of bacteriophages obtained from mitomycin C-induced cultures of selected L. casei strains.
Bacteriophage P2.4
Orf order/strand	Predicted start stop site	GC [%]	Orf length [aa]	Predicted molecular mass [kDa]	pI	Description	Representative orf (% coverage/% nt identity)
							iA2 (KR905068.1)	PLE2 (KU848187.1)
1R	297-818	42	173	18.95	6.08	DUF2335 domain-containing protein	0/0	0/0
2R	772-1077	36.6	101	12.09	8.87	hypothetical protein	0/0	0/0
3R	1155-2207	48.2	350	37.67	5.7	N-acetylmuramoyl-L-alanine amidase/peptidoglycan recognition protein/endolysin/lysin	0/0	100/90.24
4R	2209-2670	49.6	153	15.67	4.81	phage holin/hypothetical protein LCAUCD174_1507/putative holin	0/0	100/93.72
5R	2667-2873	44.4	68	8.06	9.52	hypothetical protein	0/0	100/90
6R	2854-3240	44.4	128	14.48	4.96	hypothetical protein/putative holin/holin	0/0	100/95.61
7R	3288-3557	42.2	89	9.61	4.32	hypothetical protein	100/98.15	97/96.97
8R	3560-3985	41.8	141	15.84	4.68	hypothetical protein BIZ65_gp18/hypothetical protein/DUF1617 family protein	100/99.30	100/99.30
9R	4014-8480	48.5	1488	161.1	4.83	phage tail protein/hypothetical protein N422_03450/	47/94.28	60/95.35
10R	8477-9172	52.9	231	25.19	5.41	phage tail protein/hypothetical protein/tail protein	100/98.95	100/98.71
11R	9179-12349	46.1	1056	112.34	8.88	phage tail tape measure protein/phage tail length tape-measure protein/	55/97.84	100/96.88
12R	12611-12976	40.4	121	13.74	6.94	hypothetical protein/Phage protein	100/98.91	100/98.63
13R	13053-13700	43.7	215	23.47	5.21	hypothetical protein/phage tail protein/Major tail protein, phi13 family	99/95.80	99/95.48
14R	13712-14095	44.5	127	14.22	9.44	phage protein/hypothetical protein/hypothetical protein Lpp27_00900/HK97 gp10 family phage protein	99/98.17	99/97.65
15R	14085-14414	47.6	109	12.62	4.47	hypothetical protein	100/98.48	100/97.88
16R	14398-14736	47.8	112	13.24	8.19	phage head closure protein/head-tail joining protein	100/99.41	100/99.71
17R	14675-15001	46.2	108	12.19	4.25	head-tail connector protein/phage gp6-like head-tail connector protein	100/99.39	100/99.39
18R	15015-15263	50.6	82	8.34	4.29	hypothetical protein	100/97.19	100/96.79
19R	15337-16569	47.9	410	43.9	5.44	phage major capsid protein	99/95.13	99/95.45
20R	16574-17281	45.3	235	25.29	4.64	ClpP protease/Clp protease ClpP/prophage Clp protease-like protein/ATP-dependent Clp protease	100/98.31	100/98.31
21R	17259-18494	46.4	411	45.79	4.97	phage portal protein	100/98.71	100/98.38
22R	18513-20243	46.5	576	66.25	5.58	phage terminase large subunit family protein/terminase/phage terminase large subunit family protein	100/97.11	100/98.50
23R	20246-20620	47.7	124	13.99	4.91	hypothetical protein	100/96.80	100/98.40
24R	20690-21109	49.3	139	16.12	7.27	hypothetical protein LPCP272_02661/Prophage LambdaBa04/HNH endonuclease/phage protein	99/97.37	100/94.77
25R	21295-21744	48.4	149	17.9	5.21	sigma-70 family RNA polymerase sigma factor/phage protein	100/86.03	0/0
26R	21829-22827	51.4	332	38.11	10.76	IS30 family transposase/integrase catalytic subunit/Transposase/Transposase InsI for insertion sequence element IS30A/hypothetical protein LCAM36_2840	0/0	0/0
27R	22942-23265	41	107	13.09	9.69	hypothetical protein	100/99.38	0/0
28R	23289-23552	40.2	87	9.67	5.11	hypothetical protein/	100/98.48	0/0
29R	23557-23976	51.4	139	15.5	9.19	RusA family crossover junction endodeoxyribonuclease/hypothetical protein Lpp229_06066/Holliday junction resolvase/	100/97.38	0/0
30R	23993-24571	41.1	192	22.07	10.34	HNH endonuclease/Bacteriophage phi 1.45 protein-like protein/Phage protein	100/99.83	97/90.04
31R	24564-24911	43.7	115	13.94	9.66	hypothetical protein	100/99.14	100/92.53
32R	24880-25164	42.8	94	10.55	4.89	hypothetical protein	100/92.63	100/93.33
33R	25127-25426	42	99	11.56	5.87	hypothetical protein	100/94.68	0/0
34R	25423-26244	47.3	273	30.53	9.63	ATP-binding protein/Phage replication protein/Helicase loader DnaI/	100/97.57	0/0
35R	26282-27115	45.4	277	32.16	9.41	DnaD domain protein/hypothetical protein Lpp229_06096/Hypothetical protein LOCK919_1008/	100/92.82	0/0
36R	27120-27365	43.9	81	9.22	9.3	helix-turn-helix transcriptional regulator/helix-turn-helix domain-containing protein/putative HTH-type transcriptional regulator yozG/	100/97.97	0/0
37R	27374-28261	47.7	295	32.87	5.41	recombinase RecT/hypothetical protein FD00_GL002399	100/97.86	0/0
38R	28261-28455	44.6	64	7.1	4.34	hypothetical protein	100/98.46	0/0
39R	28458-29333	45.7	291	33.7	5.78	YqaJ viral recombinase family protein/hypothetical protein Lpp27_11117	100/98.29	0/0
40R	29343-29555	49.3	70	8.08	4.24	hypothetical protein/hypothetical protein Lpp27_10821/hypothetical protein LCA12A_0941	100/97.65	0/0
41R	29644-29868	38.7	74	9.1	8.94	DUF771 domain-containing protein/DUF771 domain-containing protein/hypothetical protein LOCK919_1003/hypothetical protein L248_1656/hypothetical protein Lpp48_16029	100/99.56	0/0
42R	29977-30189	43.7	70	7.79	8.13	hypothetical protein	100/93.90	0/0
43R	30197-30994	46.9	265	29.62	9.43	ORF6N domain-containing protein/hypothetical protein Lpp14_11970/hypothetical protein AC564_1570/	44/99.44	0/0
44R	30991-31188	46.5	65	7.34	9.99	hypothetical protein/hypothetical protein LBPG_00023/XRE family transcriptional regulator/hypothetical protein Lpp229_10935/helix-turn-helix transcriptional regulator	100/95.45	0/0

## Sheet: Bacteriophage P7.1
Additional file 7. General features of putative ORFs of bacteriophages obtained from mitomycin C-induced cultures of selected L. casei strains.
Bacteriophage P7.1
Orf order/strand	Predicted start stop site	GC [%]	Orf length [aa]	Predicted molecular mass [kDa]	pI	Description	Representative orf (% coverage/% nt identity)
							JNU_P10 (MN830259.1)	JNU_P9 (MN830258.1)	Lrm1 (EU246945.1)	phiAT3 (AY605066.2)	Lc-Nu (AY131267.2)	BH1 (MH983004.1)	PLE3 (KU848186.1)	iLp84 (KR905069.1)	T25 (AP018361.1)
1F	51-545	48.2	157	16.89	7.13	transcriptional regulator/putative autolysin regulatory protein ArpU	55/98.37	52/97.32	55/96.33	100/92.12	54/96.72	100/96.4	100/96.85	100/96.85	99/96.16
2F	551-715	39.9	630	49.64	9.4	hypothetical protein/N-acetyltransfarese	10/94.33	10/90.78	9/92.54	11/94.37	10/90	16/96.6	11/90.91	11/90.91	11/95.07
3F	717-1040	36.3	67	14.59	7.98	ASCH doamin-containing protein	-/-	-/-	-/-	-/-	-/-	-/-	-/-	-/-	-/-
4F	1033-1614	46.1	395	43.78	5.94	metallophosphoesterase	-/-	96/92.99	96/92.18	14/92.94	14/92.31	-/-	99/91.88	99/91.88	14/89.35
5F	1562-2779	45.5	238	8.83	10.55	hypothetical protein	-/-	-/-	-/-	-/-	-/-	-/-	-/-	-/-	-/-
6F	3198-3416	45.5	413	19.57	5.65	terminase samll subunit	-/-	-/-	-/-	-/-	-/-	-/-	85/95.85	85/95.85	-/-
7F	3741-4388	44.6	124	50.88	6.68	PBSX family phage terminase large subunit	-/-	-/-	-/-	-/-	-/-	-/-	-/-	-/-	-/-
8F	4986-5429	45.4	117	57.84	4.78	phage portal protein	-/-	-/-	-/-	-/-	-/-	-/-	-/-	-/-	-/-
9F	5630-5851	45.2	139	44.86	8.6	capsid protein	-/-	-/-	-/-	-/-	-/-	-/-	-/-	-/-	-/-
10F	5979-6188	48.1	123	21.46	4.84	phage scaffolding protein	-/-	-/-	-/-	-/-	-/-	-/-	-/-	-/-	-/-
11F	6185-6367	47.9	211	35.39	5.16	N4-gp56 family major capsid protein	-/-	-/-	-/-	-/-	-/-	-/-	-/-	-/-	-/-
12F	6364-6603	47.4	116	15.34	5	hypothetical protein	-/-	-/-	-/-	-/-	-/-	-/-	-/-	-/-	-/-
13F	6600-7655	46.4	45	13.27	4.36	capsid protein	-/-	-/-	-/-	-/-	-/-	-/-	-/-	-/-	-/-
14F	7671-8039	44.2	1369	13.51	6.32	capsid protein	-/-	-/-	-/-	-/-	-/-	-/-	-/-	-/-	-/-
15F	8029-8535	43.3	646	14.78	4.56	minor capsid protein	-/-	-/-	-/-	-/-	-/-	-/-	-/-	-/-	-/-
16F	8532-8717	46.8	806	16.44	5.3	capsid protein	-/-	-/-	-/-	-/-	-/-	-/-	-/-	-/-	-/-
17F	8708-9034	50	96	6.74	5.05	Ig domain-containg protein	-/-	-/-	-/-	-/-	-/-	-/-	-/-	-/-	-/-
18F	9297-11597	43.8	116	16.27	4.5	hypothetical protein	-/-	-/-	-/-	-/-	-/-	-/-	-/-	-/-	-/-
19F	11609-12127	45.9	137	23.99	4.94	hypothetical protein	-/-	-/-	-/-	-/-	-/-	-/-	-/-	-/-	-/-
20F	12129-12512	44.5	394	164.03	9.3	tape measure protein	-/-	-/-	-/-	-/-	-/-	-/-	-/-	-/-	-/-
21F	12513-13889	43.4	54	73.49	5.15	phage tail family protein	56/94.14	56/82.01	-/-	47/84.09	60/83.76	56/90.68	4/93.98	4/93.98	56/83.07
22F	13852-14574	45.1	375	98.79	4.93	phage tail protein	84/91.99	33/86.84	23/84.92	42/75.66	83/77.12	72/90.32	14/88.13	14/88.13	51/75.08
23F	14575-15060	43	281	11.89	4.47	hypothetical protein	100/91.24	-/-	-/-	32/95.52	100/91.52	100/91.21	-/-	-/-	-/-
24F	15079-15285	41.7	224	5.31	4.86	XkdX family protein	100/93.06	-/-	-/-	-/-	100/98.61	100/95.14	-/-	-/-	-/-
25F	15287-15439	44.4	81	14.89	5.27	putative holin	-/-	-/-	-/-	100/94	100/94.99	-/-	-/-	-/-	-/-
26F	15432-15524	45.9	241	7.92	9.59	hypothetical protein	-/-	-/-	-/-	99/95.61	100/91.79	-/-	-/-	-/-	-/-
27F	15524-15880	46.3	86	21.43	4.98	putative holin	55/93.77	60/94.07	55/84.66	55/92.28	54/95.14	-/-	-/-	-/-	55/92.26
28F	15955-16260	48.7	101	47.22	7.87	LysM peptidoglycan-binding doamin-containing protein	19/94.59	100/88.46	100/89.88	18/90.97	100/89.65	100/90.77	19/89.86	19/89.86	8/90.09
29R	16253-16513	42.4	118	44.81	9.78	tyrosine-type recombinase/integrase	-/-	-/-	-/-	-/-	-/-	-/-	-/-	-/-	-/-
30R	16514-17239	38.2	30	14.77	6.14	hypothetical protein	-/-	-/-	-/-	-/-	-/-	-/-	-/-	-/-	-/-
31R	17236-17481	34.4	50	14.74	6.16	hypothetical protein	-/-	-/-	-/-	-/-	-/-	-/-	-/-	-/-	-/-
32F	17643-18317	39	68	7.99	9.06	hypothetical protein	-/-	-/-	-/-	-/-	-/-	-/-	-/-	-/-	-/-
33R	18377-19222	35.8	161	42.8	4.66	type I restriction enzyme HsdR N-terminal domain-containing protein	-/-	-/-	-/-	-/-	-/-	-/-	-/-	-/-	-/-
34R	19387-20514	42.9	240	16.69	5.37	ImmA/IrrE family metallo-endopeptidase	-/-	-/-	-/-	-/-	-/-	-/-	-/-	-/-	-/-
35R	20762-20926	41.4	458	16.44	8.06	helix-turn-helix transcriptional regulator	-/-	-/-	-/-	-/-	-/-	-/-	-/-	-/-	-/-
36F	21030-22214	43.2	127	8.84	9.69	helix-turn-helix transcriptional regulator	-/-	-/-	-/-	-/-	-/-	-/-	-/-	-/-	-/-
37F	22225-22638	45.3	172	6.25	4.73	hypothetical protein	-/-	-/-	-/-	-/-	-/-	-/-	-/-	-/-	-/-
38F	22653-23003	43	766	18.9	5.63	helix-turn-helix transcriptional regulator	-/-	-/-	-/-	-/-	-/-	-/-	-/-	-/-	-/-
39F	23108-23398	46.2	108	8.46	9.23	hypothetical protein	-/-	-/-	-/-	-/-	-/-	-/-	-/-	-/-	-/-
40F	23400-25820	51.2	61	4.63	8.5	hypothetical protein	96/93.6	-/-	-/-	-/-	-/-	-/-	-/-	-/-	-/-
41F	25821-27761	42.9	168	9.55	7.02	hypothetical protein	42/94.44	-/-	-/-	-/-	-/-	-/-	42/88.99	42/88.07	-/-
42F	27762-31871	44.7	122	17.41	4.62	hypothetical protein	41/88.04	-/-	-/-	-/-	-/-	-/-	31/91.49	31/92.91	-/-
43F	31868-32005	46.8	351	31.88	5.28	recombinase RecT	98/90.81	-/-	-/-	-/-	-/-	-/-	96/92.46	98/93.33	-/-
44F	32076-32426	46.4	79	31.53	5.5	PD-(D/E)XK nuclease-like doamin-containing protein	100/92.02	-/-	-/-	-/-	-/-	-/-	100/92.38	99/94.28	-/-
45F	32584-33219	46.1	60	31.91	9.13	DnaD domain protein	99/97.88	-/-	-/-	-/-	-/-	-/-	92/98.35	40/95.56	-/-
46F	33231-33602	47.3	69	29.82	9.36	ATP-binding protein	100/87.42	-/-	95/90.56	100/93.25	-/-	100/88.04	-/-	-/-	-/-
47F	33599-34018	45.9	73	12.49	4.53	hypothetical protein	-/-	-/-	15/92.45	100/85.59	-/-	-/-	-/-	-/-	-/-
48F	34021-34374	45.3	147	16.76	9.75	hypothetical protein	-/-	-/-	100/88.47	100/90.67	-/-	-/-	100/79.34	100/79.34	-/-
49F	34355-34729	45.1	215	14.79	9.65	DUF1064 domain-containing protein	-/-	-/-	100/86.23	99/83.59	-/-	-/-	-/-	-/-	-/-
50F	34735-35976	44.1	72	4.12	4.21	acetyltransferase	100/93.69	-/-	-/-	-/-	-/-	-/-	-/-	-/-	-/-
51F	35976-36692	47.3	405	30.99	8.95	site-specific DNA-methyltransferase	-/-	-/-	92/98.94	-/-	-/-	-/-	-/-	-/-	92/87.1
52F	36670-37860	45.1	193	19.62	4.37	DUF1642 domain-containing protein	98/73.3	81/82.72	66/78.86	63/79.9	-/-	8/97.78	-/-	-/-	-/-
53F	37860-38063	47.7	107	15.32	4.04	hypothetical protein	-/-	-/-	-/-	-/-	-/-	-/-	-/-	-/-	-/-
54F	38056-39948	46.7	54	14.53	5.89	hypothetical protein	-/-	15/91.11	33/93.59	27/86.11	-/-	16/97.06	-/-	-/-	-/-
55F	39945-40418	43.8	164	19.13	6.07	class I SAM-dependent methyltransferase	-/-	-/-	-/-	-/-	-/-	-/-	-/-	-/-	-/-

## Sheet: Bacteriophage R3.1
Additional file 7. General features of putative ORFs of bacteriophages obtained from mitomycin C-induced cultures of selected L. casei strains.
Bacteriophage R3.1
Orf order/strand	Predicted start stop site	GC [%]	Orf length [aa]	Predicted molecular mass [kDa]	pI	Description	Representative orf (% coverage/% nt identity)
							BH1 (MH983004.1)	Lrm1 (EU246945.1)	A2 (AJ251789.2)	J-1 (KC171646.1)	LJ (MF999224.1)	PL-1(KC171647.1)	CL2 (KR905067.1)	AT3 (AY605066.1)	JNU_P9 (MN830258.1)	CL1 (KR905066.1)	T25 (AP018361.1)	JNU_P10 (MN830259.1)
1F	2471-3124	48.8	217	22.099	9.57	no significant similarity found	81/79.15	81/78.48	99/ 83.28	32/94.84	93/82.69	32/94.84	-/-	-/-	-/-	-/-	-/-	-/-
2R	4713-5126	42	137	15.1769	6.31	hypothetical protein	100/96.86	100/97.58	100/94.95	100/96.86	100/96.62	100/96.86	-/-	-/-	-/-	-/-	-/-	-/-
3R	5442-6050	44.5	202	21.7584	4.56	phage tail protein	97/96.97	97/94.12%	100/94.59	97/95.29	100/91.13	97/95.29	-/-	-/-	-/-	-/-	-/-	-/-
4R	6084-6470	44.2	128	14.6031	4.15	hypothetical protein / phage tail protein / phage-related head-to-tail joining protein	100/95.87	100/95.35	100/93.80	100/95.35	100/94.06	100/95.35	-/-	-/-	-/-	-/-	-/-	-/-
5R	6470-6856	48.3	128	14.0187	5.52	HK97 gp10 family phage protein	100/96.12	100/95.87	100/95.09	100/93.80	100/94.83	100/93.80	-/-	-/-	-/-	-/-	-/-	-/-
6R	6856-7185	46.1	109	12.5914	9.39	head-tail adaptor protein	100/97.27	100/95.76	100/97.88	100/95.45	100/93.94	100/95.45	-/-	-/-	-/-	-/-	-/-	-/-
7R	7175-7534	42.8	119	13.5331	4.24	phage gp6-like head-tail connector protein	100/97.50	46/96.43	100/98.33	100/92.78	100/93.06	100/92.78	-/-	-/-	-/-	-/-	-/-	-/-
8R	7545-7784	51.3	79	7.78065	4.53	Ig-like domain-containing protein	100/99.58	-/-	100/96.25	100/97.50	100/97.50	100/97.50	-/-	-/-	-/-	-/-	-/-	-/-
9R	7802-9004	46.4	400	43.7852	5.29	phage major capsid protein	100/86.20	98/94.69	100/91.94	100/91.77	100/88.69	100/91.77	-/-	-/-	-/-	-/-	-/-	-/-
10R	9046-9675	47.9	209	23.6958	5.34	HK97 family phage prohead protease	100/98.41	100/86.83	100/91.75	100/78.46	-/-	100/78.46	-/-	-/-	-/-	-/-	-/-	-/-
11R	9629-10882	44.4	417	46.2839	5.09	phage portal protein	100/87.00	100/86.86	100/90.99	100/91.23	95/92.22	100/91.23	-/-	-/-	-/-	-/-	-/-	-/-
12R	10888-11079	42.2	63	6.66001	9.31	hypothetical protein	100/100.00	100/98.44	100/98.44	100/97.40	100/98.96	100/97.40	-/-	-/-	-/-	-/-	-/-	-/-
13R	11091-12803	43	570	65.197	5.37	terminase large subunit	100/94.51	100/95.33	100/93.70	100/88.86	100/93.46	100/88.86	-/-	-/-	-/-	-/-	-/-	-/-
14R	12825-13280	41.2	151	17.0606	8.85	P27 family phage terminase small subunit	99/94.71	99/94.49	99/92.53	100/92.11	99/92.07	100/92.11	-/-	-/-	-/-	-/-	-/-	-/-
15R	13476-14285	44.6	269	31.7502	9.26	HNH endonuclease	99/97.51	99/97.14	99/96.64	98/96.62	99/95.56	98/96.62	-/-	-/-	-/-	-/-	-/-	-/-
16R	14338-14484	40.8	48	5.50926	5.34	hypothetical protein	100/95.92	-/-	-/-	-/-	-/-	-/-	100/95.92	100/95.92	-/-	-/-	-/-	-/-
17R	14488-14811	46.3	107	12.4774	8.75	ribonucleoside-diphosphate reductase	96/88.54	80/78.20	-/-	-/-	98/86.25	-/-	83/90.77	100/78.40	98/79.26	80/81.44	76/79.76	-/-
18F	15302-15520	42	72	7.70666	7.87	CsbD family protein	99/98.62	-/-	-/-	-/-	-/-	-/-	-/-	-/-	-/-	-/-	-/-	-/-
19R	15845-16492	38	215	23.66	6.73	hypothetical protein	-/-	-/-	-/-	-/-	-/-	-/-	-/-	-/-	-/-	-/-	-/-	-/-
20R	17580-18023	47.3	147	16.8482	7.88	autolysin regulatory protein arpU / transcriptional regulator	100/98.87	55/100.00	48/96.28	55/96.77	52/93.07	55/96.77	55/96.36	100/93.24	52/97.99	55/96.36	99/96.39	55/96.37
21R	18462-18644	37.2	60	6.99843	9.99	hypothetical protein	-/-	-/-	-/-	-/-	-/-	-/-	-/-	100/77.72	93/77.91	-/-	-/-	-/-
22R	18641-19084	44.1	147	16.9537	4.27	hypothetical protein	6/100.00	-/-	-/-	6/100.00	6/100.00	6/100.00	-/-	49/86.49	-/-	-/-	-/-	-/-
23R	19120-19455	50.6	111	12.3558	4.57	hypothetical protein	-/-	-/-	10/100.00	-/-	-/-	-/-	-/-	-/-	8/100.00	-/-	-/-	-/-
24R	19442-19786	44.9	114	12.708	3.92	hypothetical protein	-/-	-/-	-/-	-/-	69/87.50	-/-	-/-	-/-	-/-	-/-	-/-	-/-
25R	19776-20282	46.7	168	19.2204	4.65	DUF1642 domain-containing protein	11/91.67	-/-	72/85.37	-/-	-/-	-/-	-/-	5/80.63	-/-	-/-	-/-	71/80.11
26R	20279-20464	46.2	61	7.09801	6.71	hypothetical protein	-/-	-/-	94/92.61	-/-	-/-	-/-	-/-	100/91.94	88/94.51	-/-	96/91.62	-/-
27R	20479-20955	42.6	158	18.0477	9.64	hypothetical protein	-/-	-/-	-/-	-/-	-/-	-/-	-/-	-/-	-/-	-/-	-/-	-/-
28R	20971-21312	42.7	113	12.9897	6.29	RusA family crossover junction endodeoxyribonuclease	-/-	-/-	-/-	-/-	-/-	-/-	61/85.51	-/-	-/-	-/-	-/-	-/-
29R	21414-21758	40.9	114	13.4732	4.8	hypothetical protein	-/-	-/-	-/-	100/90.75	100/91.07	100/90.75	100/96.23	-/-	-/-	100/89.60	-/-	-/-
30R	21760-23022	45.7	420	46.9503	5.4	DNA helicase	-/-	-/-	-/-	100/95.17	100/93.03	100/95.17	100/96.20	-/-	-/-	100/83.68	-/-	-/-
31R	23019-23852	43.9	277	32.2714	9.2	helix-turn-helix domain-containing protein	-/-	-/-	-/-	70/87.90	70/87.73	70/87.90	55/92.24	-/-	-/-	100/87.78	-/-	-/-
32R	23869-24426	43	185	20.9953	5.3	DUF669 domain-containing protein	99/95.51	99/94.78	-/-	10/86.44	-/-	10/86.44	99/98.74	99/93.53	-/-	-/-	-/-	-/-
33R	24430-25137	44.2	235	26.4559	6.19	AAA family ATPase	100/93.93	100/93.79	78/92.69	-/-	-/-	-/-	100/94.80	100/94.92	78/94.61	-/-	78/93.36	-/-
34R	25138-25623	46.7	161	17.9566	6.76	siphovirus Gp157 family protein	100/97.94	100/98.15	-/-	-/-	-/-	-/-	-/-	100/95.06	-/-	-/-	100/94.86	-/-
35R	25642-25845	46.6	67	7.51538	4.83	hypothetical protein	-/-	100/84.31	-/-	-/-	91/76.96	-/-	100/84.80	-/-	-/-	-/-	-/-	-/-
36R	25850-26002	43.8	50	5.72475	9.81	hypothetical protein	100/96.08	100/95.42	100/93.46	100/94.12	100/92.81	100/94.12	98/95.36	100/91.50	100/91.50	97/91.28	100/92.16	-/-
37R	25995-26087	45.2	30	3.37094	5.96	hypothetical protein	100/97.85	100/100.00	-/-	100%/92.47	100/94.62	100/92.47	-/-	100/94.62	100/93.55	97/94.51	100/94.62	-/-
38R	26087-26443	43.7	118	13.846	9.13	DUF771 domain-containing protein	98/76.60	98/76.60	-/-	99/96.61	-/-	99/96.61	-/-	100/97.20	-/-	-/-	100/97.20	-/-
39F	26746-27102	42.3	118	13.4483	5.06	hypothetical protein	-/-	-/-	-/-	-/-	-/-	-/-	-/-	-/-	-/-	-/-	-/-	-/-
40R	27099-27302	44.6	67	7.73298	9.7	hypothetical protein	-/-	-/-	-/-	-/-	-/-	-/-	-/-	-/-	-/-	-/-	-/-	-/-
41R	27401-27550	44	49	5.46426	4.64	hypothetical protein	100/96.67	-/-	-/-	-/-	-/-	-/-	-/-	-/-	-/-	-/-	-/-	-/-
42R	27547-28257	47.7	236	26.3665	9.49	phage antirepressor KilAC domain-containing protein / phage-related antirepressor	-/-	99/80.43	45/97.52	-/-	-/-	-/-	-/-	47/96.73	-/-	26/90.27	-/-	-/-
43F	28308-28769	38.7	153	17.3691	9.56	hypothetical protein	-/-	-/-	-/-	-/-	-/-	-/-	-/-	20/86.32	20/89.47	-/-	-/-	-/-
44R	28875-29120	43.5	81	9.14657	9.77	helix-turn-helix transcriptional regulator	-/-	100/97.15	100/94.72	-/-	-/-	-/-	100/96.34	-/-	-/-	-/-	-/-	-/-
45F	29282-29956	39	224	25.2215	4.64	XRE family transcriptional regulator / LexA family transcriptional regulator /helix-turn-helix domain-containing protein	-/-	100/94.07	100/93.93	-/-	-/-	-/-	53/94.46	-/-	-/-	-/-	-/-	-/-
46F	30013-30690	43.1	225	24.3959	4.23	transcriptional regulator	-/-	100/98.23	100/93.08	100/97.05	100/98.38	-/-	-/-	-/-	-/-	100/97.64	-/-	-/-
47F	30931-31311	40.7	126	14.1803	5.85	hypothetical protein	-/-	-/-	-/-	-/-	-/-	-/-	-/-	-/-	-/-	-/-	-/-	-/-
48F	31304-31714	38.2	136	14.9622	9.13	hypothetical protein	-/-	-/-	-/-	-/-	-/-	-/-	-/-	-/-	-/-	-/-	-/-	-/-
49F	31812-32075	34.8	87	10.278	9.8	hypothetical protein	100/95.45	-/-	-/-	-/-	-/-	-/-	-/-	-/-	-/-	-/-	-/-	-/-
50F	32183-33310	42.5	375	43.3435	9.75	site-specific integrase	100/98.23	100/98.67	-/-	-/-	-/-	-/-	-/-	-/-	-/-	-/-	-/-	-/-
51R	33695-33898	39.7	67	7.52651	3.88	hypothetical protein	-/-	-/-	-/-	-/-	-/-	-/-	-/-	-/-	-/-	-/-	-/-	-/-
52R	33913-35211	48.2	432	47.1688	8.98	LysM peptidoglycan-binding domain-containing protein	100/95.70	100/93.53	-/-	-/-	-/-	-/-	100/94.38	18/90.28	100/87.42	-/-	19/86.49	8/92.79
53R	35222-35635	49.8	137	14.3816	4.82	phage holin	100/100.00	-/-	97/87.78	-/-	-/-	-/-	-/-	-/-	-/-	-/-	-/-	-/-
54R	35650-35949	45.3	99	11.2999	6.63	hypothetical protein	100/100.00	-/-	100/99.67	-/-	-/-	-/-	-/-	-/-	-/-	-/-	-/-	-/-
55R	35981-36124	42.4	47	5.29203	4.86	XkdX family protein	100/100.00	-/-	-/-	-/-	-/-	-/-	100/96.53	-/-	-/-	-/-	-/-	100/96.53
56R	36121-36450	45.8	109	11.8982	4.38	hypothetical protein	100/100.00	-/-	-/-	-/-	-/-	-/-	100/99.70	32/91.59	65/90.70	-/-	-/-	100/88.48
57R	36466-39195	45.7	909	99.8017	4.8	phage tail protein	100/94.20	24/87.28	-/-	-/-	21/82.07	-/-	92/90.19	43/75.25	59/95.13	-/-	50/75.83	86/92.48
58R	39196-41112	47	638	70.9146	4.96	phage tail family protein	99/91.35	49/94.26	21/93.95	21/92.49	21/93.95	22/91.78	59/82.54	48/83.28	58/82.46	-/-	58/82.53	64/92.31

## Sheet: Bacteriophage R3.3
Additional file 7. General features of putative ORFs of bacteriophages obtained from mitomycin C-induced cultures of selected L. casei strains.
Bacteriophage R3.3
Orf order/strand	Predicted start stop site	GC [%]	Orf length [aa]	Predicted molecular mass [kDa]	pI	Description	Representative orf (% coverage/% nt identity)
							PLE3 (KU848186.1)	iLp84 (KR905069.1)	JNU_P10 (MN830259.1)	CL1 (KR905066.1)	PL-1 (KC171647.1)	CL2 (KR905067.1)	J-1 (KC171646.1)	AT3 (AY605066.1)
1R	68-196	51.9	42	4.59955	4.68	hypothetical protein LOCK900	-/-	-/-	-/-	-/-	-/-	-/-	-/-	-/-
2R	209-418	44.3	69	8.49372	9.59	hypothetical protein	-/-	-/-	-/-	-/-	-/-	-/-	-/-	-/-
3R	424-930	42.6	168	19.0814	6.00	hypothetical protein	-/-	-/-	-/-	-/-	-/-	-/-	-/-	-/-
4R	988-1146	46.5	52	6.21806	4.50	hypothetical protein	-/-	-/-	-/-	-/-	-/-	-/-	-/-	-/-
5R	1143-1409	43.8	88	10.1246	8.05	helix-turn-helix transcriptional regulator	-/-	-/-	-/-	-/-	-/-	-/-	-/-	-/-
6F	1559-1987	43.4	142	16.0881	7.81	helix-turn-helix transcriptional regulator /helix-turn-helix domain-containing protein	-/-	-/-	-/-	-/-	-/-	-/-	-/-	-/-
7F	2007-2447	42.6	146	16.6719	5.37	ImmA/IrrE family metallo-endopeptidase	-/-	-/-	-/-	-/-	-/-	-/-	-/-	-/-
8F	2478-3047	39.5	189	21.2355	9.97	hypothetical protein	11/92.19	-/-	-/-	-/-	-/-	-/-	-/-	-/-
9F	3103-3468	40.7	121	13.1448	9.67	hypothetical protein	-/-	-/-	-/-	-/-	-/-	-/-	-/-	-/-
10F	3574-4737	41.8	387	44.7302	9.69	tyrosine-type recombinase/integrase	-/-	-/-	-/-	-/-	-/-	-/-	-/-	-/-
11R	5054-6106	48.7	350	37.2684	5.40	peptidoglycan recognition protein / N-acetylmuramoyl-L-alanine amidase	-/-	-/-	-/-	99/90.65	99/91.03	99/91.03	99/91.03	-/-
12R	6108-6380	46.2	90	9.45439	7.89	holin	-/-	-/-	-/-	-/-	99/93.75	-/-	99/93.75	-/-
13R	6370-6612	38.3	80	9.44379	8.97	hypothetical protein	-/-	-/-	-/-	-/-	-/-	49/95.00	-/-	-/-
14R	6593-6979	45.2	128	14.3986	5.00	hypothetical protein	-/-	-/-	-/-	100/91.99	100/92.51	100/91.47	100/92.51	99/90.39
15R	7001-10156	45.3	1051	115.247	5.30	CotH kinase family protein	-/-	-/-	-/-	-/-	-/-	-/-	-/-	-/-
16R	10125-12233	46.3	702	77.4161	4.75	phage tail protein	-/-	-/-	-/-	-/-	-/-	-/-	-/-	-/-
17R	12246-13511	46.7	421	46.5269	4.78	phage tail family protein	-/-	-/-	-/-	-/-	-/-	-/-	-/-	-/-
18R	13515-16511	51.5	998	96.3299	9.62	phage tail tape measure protein	-/-	-/-	-/-	-/-	-/-	-/-	-/-	-/-
19R	16511-16744	44.4	77	8.7051	10.07	hypothetical protein	-/-	-/-	-/-	-/-	-/-	-/-	-/-	-/-
20R	16816-17256	45.5	146	16.5567	5.04	hypothetical protein	-/-	-/-	-/-	-/-	-/-	-/-	-/-	-/-
21R	17320-17946	47.3	208	22.6731	4.37	phage major tail protein, TP901-1 family	-/-	-/-	-/-	-/-	-/-	-/-	-/-	-/-
22R	17948-18313	46.9	121	13.5132	4.64	hypothetical protein	-/-	-/-	-/-	-/-	-/-	-/-	-/-	-/-
23R	18310-18684	49	124	13.1741	9.70	HK97 gp10 family phage protein	-/-	-/-	-/-	-/-	-/-	-/-	-/-	-/-
24R	18677-18973	48.1	98	10.9556	8.85	hypothetical protein	-/-	-/-	-/-	-/-	-/-	-/-	-/-	-/-
25R	18973-19311	46.6	112	12.464	4.55	phage head-tail connector protein	-/-	-/-	-/-	-/-	-/-	-/-	-/-	-/-
26R	19311-20189	45.3	292	34.6866	5.93	hypothetical protein	100/77.18	100/77.18	-/-	-/-	-/-	-/-	-/-	-/-
27R	20257-21174	48.3	305	32.9267	4.98	phage capsid protein	-/-	-/-	-/-	-/-	-/-	-/-	-/-	-/-
28R	21188-21730	49.1	180	19.8982	5.04	DUF4355 domain-containing protein	-/-	-/-	-/-	-/-	-/-	-/-	-/-	-/-
29R	21871-22098	38.5	75	8.52976	4.89	hypothetical protein	-/-	-/-	-/-	-/-	-/-	-/-	-/-	-/-
30R	22108-22818	46.8	236	26.5738	5.97	hypothetical protein	-/-	-/-	-/-	-/-	-/-	-/-	-/-	-/-
31R	22844-24364	47.2	506	57.5822	4.73	phage portal protein	-/-	-/-	-/-	-/-	-/-	-/-	-/-	-/-
32R	24366-25658	47.4	430	49.2906	5.71	PBSX family phage terminase large subunit	-/-	-/-	-/-	-/-	-/-	-/-	-/-	-/-
33R	25648-26199	44.7	183	20.1628	6.45	phage-related terminase small subunit	82/95.41	82/95.41	-/-	-/-	-/-	-/-	-/-	-/-
34R	26236-26556	44.2	106	12.7435	6.06	ribonucleoside-diphosphate reductase / hipotetical protein	83/95.13	83/95.13	-/-	97/81.07	-/-	80/80.99	-/-	-/-
35R	26549-27127	40.4	192	21.7504	9.64	HNH endonuclease	-/-	-/-	-/-	17/90.38	-/-	-/-	-/-	14/95.35
36R	27114-28331	45.1	405	46.4396	6.25	hypothetical protein	14/89.44	14/89.44	99/95.98	100/94.02	100/95.49	99/94.75	100/95.49	100/95.82
37R	28671-29099	44.5	142	16.499	8.71	DUF1492 domain-containing protein	57/97.15	57/97.15	100/96.04	99/96.50	100/96.50	100/96.97	100/96.50	58/92.06
38R	29213-29524	41.3	103	11.5738	6.70	hypothetical protein	-/-	-/-	-/-	-/-	-/-	-/-	-/-	-/-
39R	29593-29775	35.5	60	7.14256	9.25	hypothetical protein	-/-	-/-	-/-	93/90.70	-/-	93/89.53	-/-	-/-
40R	29772-30059	44	95	10.7081	4.97	hypothetical protein	-/-	-/-	21/93.55	-/-	-/-	-/-	-/-	-/-
41R	30056-30538	42	160	18.5604	4.45	hypothetical protein	-/-	-/-	-/-	-/-	-/-	-/-	-/-	-/-
42R	30549-30779	39.3	76	8.77979	9.40	hypothetical protein	-/-	-/-	-/-	-/-	100/79.31	-/-	100/79.31	-/-
43R	30824-31012	44.4	62	7.49365	6.73	hypothetical protein	-/-	-/-	-/-	-/-	-/-	-/-	-/-	-/-
44R	31009-31383	48	124	14.0194	4.06	hypothetical protein / DUF1642 domain-containing protein	-/-	-/-	-/-	-/-	-/-	-/-	-/-	-/-
45R	31380-31586	43.4	68	7.79296	9.70	hypothetical protein	-/-	-/-	-/-	-/-	-/-	-/-	-/-	-/-
46R	31579-31791	39.9	70	7.72972	4.41	hypothetical protein	-/-	-/-	80/92.98	-/-	-/-	-/-	-/-	-/-
47R	31781-31957	45.1	58	6.50908	4.00	hypothetical protein	-/-	-/-	-/-	-/-	-/-	-/-	-/-	-/-
48R	31947-32477	46.3	176	20.0592	4.49	DUF1642 domain-containing protein / hypothetical protein	-/-	-/-	62/73.29	-/-	-/-	-/-	-/-	35/78.46
49R	32474-32884	42	136	15.9182	5.74	hypothetical protein	-/-	-/-	-/-	-/-	-/-	-/-	-/-	100/90.75
50R	32881-32991	44.1	36	4.07954	4.16	hypothetical protein / acetyltransferase	-/-	-/-	91/95.10	-/-	-/-	-/-	-/-	-/-
51R	33003-33386	44	127	14.9345	9.79	DUF1064 domain-containing protein	-/-	-/-	-/-	99/80.16	-/-	99/80.16	-/-	99/80.68
52R	33389-33838	47.1	149	16.8313	10.03	hypothetical protein	100/96.00	100/96.00	-/-	24/95.50	-/-	24/95.50	-/-	-/-
53R	33835-34050	41.6	71	7.7819	5.16	helix-turn-helix domain-containing protein / helix-turn-helix transcriptional regulator	43/96.81	43/96.81	-/-	-/-	-/-	-/-	-/-	-/-
54R	34358-34843	47.1	161	17.5403	7.86	single-stranded DNA-binding protein	-/-	-/-	-/-	-/-	-/-	-/-	-/-	-/-
55R	34856-35812	45.9	318	35.8291	9.57	DnaD domain protein	94/96.69	48/93.79	82/99.11	-/-	-/-	-/-	-/-	-/-
56R	35828-36652	47.7	274	31.4046	5.63	PD-(D/E)XK nuclease superfamily protein	100/96.61	99/90.28	100/97.21	-/-	-/-	-/-	-/-	-/-
57R	36609-37472	49	287	31.9162	5.76	recombinase RecT	97/94.42	98/92.30	98/94.15	-/-	-/-	-/-	-/-	-/-
58R	37484-37909	44.8	141	16.6054	4.68	hypothetical protein	33/89.36	33/90.78	-/-	-/-	-/-	-/-	-/-	-/-

## Sheet: Bacteriophage R9.1
Additional file 7. General features of putative ORFs of bacteriophages obtained from mitomycin C-induced cultures of selected L. casei strains.
Bacteriophage R9.1
Orf order/strand	Predicted start stop site	GC [%]	Orf length [aa]	Predicted molecular mass [kDa]	pI	Description	Representative orf (% coverage/% nt identity
							JNU_P10 (MN830259.1)	PLE3 (KU848186.1)	iLp84 ( KR905069.1)	iLp1308 (KR905070.1)	CL1 ( KR905066.1)	CL2 (KR905067.1)	BH1 (MH983004.1)
1R	12-155	42.36	47	5.29	4.64	XkdX family protein	100/96.53	-/-	-/-	-/-	-/-	-/-	100/100
2R	152-481	45.76	109	11.9	4.14	hypothetical protein	100/88.48	-/-	-/-	-/-	-/-	-/-	100/100
3R	497-3451	45.96	984	107.56	4.59	phage tail protein	84/92.72	-/-	-/-	-/-	-/-	-/-	100/92.10
4R	3452-5437	45.97	661	73.58	4.54	phage tail fiber family protein	82/93.98	24/76.65	24/76.95	-/-	25/77.25	-/-	57/93.01
5R	5438-8527	36.44	1029	108.11	10.13	putative tape measure protein	100/93.08	4/95.80	4/95.80	98/87.72	98/87.68	98/87.68	-/-
6R	8520-8927	33.36	135	15.89	10.22	hypothetical protein	100/84.80	100/85.82	100/85.82	100/91.91	100/91.91	100/91.91	-/-
7R	8978-9310	41.44	110	11.9	5.09	tail assembly chaperone protein	-/-	100/73.75	100/73.75	100/95.20	100/95.20	100/95.20	-/-
8R	9388-9987	47	199	21.89	4.15	tail tube protein	83/88.76	92/92.28	92/92.28	83/93.78	83/93.78	83/93.78	-/-
9R	9999-10403	46.42	134	15.39	4.37	DUF3168 domain-containing protein	100/94.57	100/96.79	100/96.79	100/95.57	100/94.81	100/95.57	-/-
10R	10404-10769	46.99	121	13.43	10.88	tail protein/phage head-tail joining protein	100/86.34	100/94.54	100/94.54	92/86.63	92/86.63	92/86.63	-/-
11R	10766-11068	44.55	100	11.33	4.48	hypothetical protein	100/91.09	100/90.43	100/90.43	100/90.43	100/90.43	100/90.43	-/-
12R	11073-11447	44	124	14.19	4.78	phage head-tail connector protein	75/94.76	100/90.93	100/90.93	100/85.60	100/85.60	100/85.60	-/-
13R	11447-12325	45.96	292	34.49	6.26	hypothetical protein	-/-	100/79.98	100/79.98	-/-	-/-	-/-	-/-
14R	12395-13444	48.48	349	38.58	4.78	major capsid protein	95/93.29	96/93.76	96/93.76	95/93.59	95/93.49	95/93.59	-/-
15R	13458-13772	46.03	104	10.91	5.02	hypothetical protein	100/91.75	100/91.75	100/91.75	100/91.75	100/89.52	100/91.75	-/-
16R	13785-14423	46.32	212	23.83	4.85	DUF4355 domain-containing protein	80/91.18	100/97.50	100/97.50	100/97.18	100/96.40	100/96.24	-/-
17R	14548-15540	45.72	330	37.34	6.78	minor capsid protein	98/95.22	100/95.07	100/95.07	100/92.75	97/90.94	97/90.94	-/-
18R	15506-16933	45.73	475	52.72	4.23	portal protein	100/93.28	100/94.19	100/94.19	100/93.21	100/93.21	100/93.14	-/-
19R	16938-18293	43.81	451	52.27	7.45	terminase large subunit	-/-	-/-	-/-	-/-	-/-	-/-	-/-
20R	18271-18807	46.18	178	19.59	5.51	terminase small subunit	-/-	85/95.20	85/95.01	11/95.08	8/97.73	8/97.73	-/-
21R	18842-19162	46.42	106	12.75	8.46	ribonucleoside-diphosphate reductase	-/-	80/81.54	80/81.54	83/81.65	100/77.85	-/-	80/85.77
22R	19155-19703	42.44	182	20.63	9.78	DNA endonuclease I-HmuI	-/-	-/-	-/-	-/-	-/-	-/-	-/-
23R	19696-20844	44.39	382	43.84	6.24	hypothetical protein	-/-	100/89.03	100/88.86	-/-	14/91.17	14/91.12	-/-
24R	21459-22106	37.96	215	23.66	7.34	hypothetical protein	-/-	-/-	-/-	-/-	-/-	-/-	-/-
25R	23194-23637	47.3	147	16.85	8.08	transcriptional regulator ArpU family	55/96.37	100/96.17	100/96.17	100/95.72	55/96.36	55/97.18	100/98.87
26R	23712-23933	43.24	73	8.43	10.21	transcriptional regulator/HTH domain-containing protein	-/-	-/-	-/-	-/-	-/-	-/-	100/95.50
27R	24144-24374	36.8	76	8.79	10.42	hypothetical protein	-/-	-/-	-/-	-/-	-/-	-/-	-/-
28R	24481-24669	43.92	62	7.51	7.52	hypothetical protein	-/-	-/-	-/-	-/-	-/-	-/-	100/95.77
29R	24681-24941	41	86	9.88	3.88	hypothetical protein	-/-	-/-	-/-	-/-	-/-	-/-	-/-
30R	24938-25162	43.56	74	8.26	5.02	hypothetical protein	-/-	-/-	-/-	-/-	-/-	-/-	-/-
31R	25159-25515	46.5	118	13.55	4.4	hypothetical protein	-/-	-/-	-/-	-/-	-/-	-/-	-/-
32R	25505-25795	41.58	96	10.87	4.22	hypothetical protein	-/-	-/-	-/-	-/-	-/-	-/-	9/96.97
33R	25785-26315	40.44	176	20.26	7.35	DUF1642 domain-containing protein	-/-	-/-	-/-	-/-	-/-	-/-	-/-
34R	26312-26494	40.44	60	6.88	7.35	hypothetical protein	-/-	-/-	-/-	-/-	-/-	-/-	-/-
35R	26507-27115	40.89	202	24.2	10.27	hypothetical protein	-/-	-/-	-/-	-/-	-/-	-/-	100/91.85
36R	27126-28049	43.29	307	35.3	9.98	site specific integrase	-/-	-/-	-/-	-/-	-/-	-/-	-/-
37R	28036-28752	43.93	238	27.81	5.19	N-6 DNA methylase / putative methylase	-/-	-/-	-/-	-/-	-/-	-/-	-/-
38R	28745-29596	48.12	283	31.64	6.94	DNA (cytosine-5-)-methyltransferase	-/-	-/-	-/-	-/-	-/-	-/-	94/93.52
39R	29608-30072	47.74	154	16.72	6.52	endonuclease	-/-	-/-	-/-	-/-	-/-	-/-	-/-
40R	30085-30498	45.89	137	15.83	9.98	RusA family crossover junction endodeoxyribonuclease	-/-	41/96.86	41/96.86	-/-	-/-	-/-	32/94.08
41R	30495-30749	44.71	84	9.56	10.47	hypothetical protein	-/-	-/-	-/-	-/-	-/-	-/-	-/-
42R	30736-31080	43.77	114	13.09	4.26	hypothetical protein	-/-	-/-	-/-	-/-	-/-	-/-	100/93.33
43R	31077-31859	47.77	260	39.73	10.25	ATP-binding protein	-/-	-/-	-/-	-/-	-/-	-/-	100/100
44R	31846-32697	45.77	283	31.92	9.83	DnaD domain protein	100/88.12	-/-	-/-	-/-	-/-	-/-	100/94.52
45R	32772-33698	44.44	308	34.51	6.54	hypothetical protein	100/98.12	92/98.35	40/96.28	-/-	-/-	-/-	3/100
46R	33701-34597	43.37	298	34.25	6.84	DUF1351 domain-containing protein	-/-	-/-	-/-	-/-	-/-	-/-	-/-
47R	34609-34779	46.78	56	6.05	4.19	hypothetical protein	-/-	-/-	-/-	-/-	-/-	-/-	-/-
48R	34781-34999	44.75	72	8.42	9.94	hypothetical protein	-/-	-/-	-/-	-/-	-/-	-/-	-/-
49R	35011-35139	51.94	42	4.58	4.43	hypothetical protein	41/93.41	-/-	-/-	-/-	-/-	-/-	-/-
50R	35143-35373	49.78	76	8.88	11.15	HTH domain-containing protein	-/-	-/-	-/-	-/-	-/-	-/-	-/-
51R	35352-35900	42.44	182	20.76	5.61	hypothetical protein	-/-	93/89.30	93/88.84	-/-	-/-	-/-	-/-
52R	35966-36112	49.66	48	5.54	4.05	hypothetical protein	100/97.45	100/97.63	-/-	-/-	-/-	-/-	-/-
53F	36200-36364	44.24	54	6.17	6.06	hypothetical protein	-/-	96/95.77	100/95.92	-/-	-/-	-/-	-/-
54R	36328-36492	38.18	54	6.03	4.04	hypothetical protein	-/-	-/-	-/-	-/-	-/-	-/-	-/-
55F	36579-37058	4271	159	18.24	4.77	hypothetical protein	-/-	-/-	-/-	-/-	-/-	-/-	-/-
56R	37103-37348	41.87	81	9.13	9.17	HTH domain-containing protein	-/-	-/-	-/-	-/-	-/-	-/-	-/-
57F	37478-38161	42.84	227	25.14	8.38	XRE family transcriptional regulator/LexA family transcriptional regulator	-/-	-/-	-/-	-/-	-/-	-/-	-/-
58F	38177-39025	40.64	282	31.49	9.46	hypothetical protein	-/-	-/-	-/-	-/-	-/-	-/-	-/-
59F	39088-39789	43.87	233	24.95	10.26	DUF3862 domain-containing protein domain-containing protein / phage superinfection immunity protein	100/91.31	-/-	-/-	-/-	-/-	-/-	-/-
60F	39888-41072	41.6	394	45.05	9.95	site-specific integrase	100/98.06	100/98.65	100/98.65	-/-	-/-	-/-	-/-
61R	41698-41922	46.22	74	8.19	5.04	hypothetical protein	100/98.06	100/98.65	100/98.65	-/-	-/-	-/-	-/-
62R	41967-43139	48.85	390	42.77	9.13	LysM peptidoglycan-binding domain-containing protein	50/87.82	100/87.52	100/87.52	-/-	-/-	5/92.42	20/93.75
63R	43150-43563	50.97	137	14.43	4.56	holin	-/-	100/99.28	100/99.28	-/-	-/-	5/92.42	100/90.12
64R	43578-43877	45.33	99	11.3	7.16	hypothetical protein	-/-	100/99.67	100/99.67	-/-	-/-	-/-	100/100

## Sheet: Bacteriophage R9.2
Additional file 7. General features of putative ORFs of bacteriophages obtained from mitomycin C-induced cultures of selected L. casei strains.
Bacteriophage R9.2
Orf order/strand	Predicted start stop site	GC [%]	Orf length [aa]	Predicted molecular mass [kDa]	pI	Description	Representative orf (% coverage/% nt identity
							JNU_P9 ( MN830258.1)	T25 (AP018361.1)	CL2 (KR905067.1)	MLC-A (MT956952.1)	BH1 ( MH983004.1)	Lrm1 (EU246945.1)	Lc-Nu (AY131267.2)	A2 (AJ251789.2)	phi AT3 (AY605066.1)
1R	15-203	44.44	62	7.5	7.36	hypothetical protein	-/-	-/-	-/-	-/-	100/94.74	-/-	100/98.94	-/-	-/-
2R	200-517	47.48	105	15.7	5.13	hypothetical protein	-/-	-/-	-/-	-/-	-/-	-/-	-/-	-/-	-/-
3R	507-929	47.04	140	10.97	3.94	hypothetical protein	-/-	-/-	-/-	-/-	-/-	-/-	-/-	-/-	-/-
4R	916-1209	41.84	97	17.9	4.47	hypothetical protein	-/-	-/-	-/-	-/-	-/-	-/-	-/-	-/-	-/-
5R	1199-1375	45.73	58	11.01	4.49	hypothetical protein	-/-	-/-	-/-	-/-	96/93.02	-/-	-/-	-/-	-/-
6R	1401-1868	45.73	155	17.9	4.49	DUF 1642 domain-containing protein	-/-	-/-	-/-	-/-	-/-	-/-	-/-	69/85.54	-/-
7R	1865-2149	45.26	94	11.01	6.52	hypothetical protein	-/-	100/85.81	-/-	-/-	-/-	-/-	-/-	-/-	-/-
8R	2146-2271	44.44	41	4.68	4.36	hypothetical protein	-/-	100/95.24	-/-	-/-	80/94.12	-/-	80/92.16	100/93.65	-/-
9R	2268-2975	44.63	235	27.46	5.59	N-6 DNA methylase	95/94.11	-/-	-/-	-/-	97/92.75	-/-	100/92.66	-/-	-/-
10R	2968-3753	49.36	261	28.98	8.23	DNA (cytosine-5-) -methyltransferase	-/-	-/-	-/-	-/-	-/-	-/-	100/95.93	-/-	-/-
11R	3765-4229	45.81	154	16.77	6.8	endonuclease	96/94.46	-/-	-/-	-/-	33/92.90	-/-	-/-	33/94.27	43/93.56
12R	4309-4494	45.7	61	7.2	9.54	hypothetical protein	87/90.30	96/91.06	87/90.91	86/90.91	-/-	-/-	-/-	94/96.02	97/95.03
13R	4485-4811	46.79	108	11.72	8.67	VRR-NUC domain-containing protein	100/96.33	43/92.20	99/93.25	99/93.25	-/-	-/-	-/-	21/97.10	-/-
14R	5055-7355	42.46	766	88.18	6.81	phage/plasmid primase	99/96.65	98/95.40	98/95.48	98/95.35	-/-	-/-	-/-	-/-	-/-
15R	7367-7885	43.55	172	19.69	5.3	single-stranded DNA-binding protein / DUF669 domain-containing protein	100/96.92	100/96.72	100/93.26	100/92.49	-/-	-/-	-/-	-/-	-/-
16R	7887-8270	42.97	127	14.06	10.85	AP2 domain-containing protein / HNH endonuclease	-/-	-/-	16/96.83	16/100	-/-	-/-	-/-	-/-	-/-
17R	8271-9647	43.36	458	51.25	10.04	DEAD/DEAH box helicase	99/96.15	96/94.29	100/90.92	34/92.74	-/-	-/-	-/-	-/-	-/-
18R	9610-10332	45.09	240	26.6	5.15	DNA-binding protein / AAA family ATPase	100/96.40	100/93.50	99/91	94/93.97	76/96.21	76/94.04	77/95.17	100/94.62	76/96.75
19R	10333-10818	46.3	161	17.96	9.35	siphovirus Gp157 family protein	-/-	100/94.44	-/-	-/-	100/98.77	100/97.33	-/-	-/-	100/95.27
20R	10837-11043	45.89	68	7.66	6.23	hypothetical protein	99/89.81	-/-	99/91.75	99/91.75	99/84.47	99/92.23	-/-	99/92.23	100/87.44
21R	11045-11197	44.44	50	5.71	10.32	hypothetical protein	100/90.20	-/-	97/95.97	97/96.30	100/95.42	-/-	98/96.03	100/94.12	100/92.16
22R	11345-11638	43.54	97	11.22	9.95	DUF771 domain-containing protein	-/-	93/96.74	-/-	-/-	67/82	67/82			97/95.12
23F	11713-11913	37.81	66	7.31	5.05	hypothetical protein	-/-	-/-	-/-	-/-	100/100	-/-	-/-	-/-	-/-
24R	11910-12059	43.33	49	5.42	4.8	hypothetical protein	-/-	-/-	-/-	-/-	100/99.33	-/-	-/-	-/-	-/-
25R	12056-12322	38.2	88	10.11	7.52	helix-turn-helix domain-containing protein	100/94.38	-/-	-/-	-/-	-/-	-/-	-/-	-/-	-/-
26F	12471-13118	41.67	215	23.63	4.41	LexA family transcriptional regulator / helix-turn-helix domain-containing protein	100/94.91	-/-	-/-	-/-	-/-	-/-	-/-	-/-	-/-
27F	13182-13544	42.98	120	12.86	10.24	hypothetical protein/ transporter	-/-	-/-	100/91.18	100/91.18	-/-	-/-	-/-	-/-	100/98.35
28F	13784-14023	37.5	79	8.57	5.79	hypothetical protein	-/-	-/-	-/-	-/-	-/-	-/-	-/-	-/-	-/-
29F	14121-14384	25.98	87	10.25	10.27	hypothetical protein	-/-	-/-	-/-	-/-	98/96.95		-/-	-/-	-/-
30F	14492-15619	42.46	375	43.35	10.25	site-specific integrase	-/-	-/-	-/-	-/-	100/98.23	100/98.67	-/-	-/-	-/-

## Sheet: Bacteriophage R9.3
Additional file 7. General features of putative ORFs of bacteriophages obtained from mitomycin C-induced cultures of selected L. casei strains.
Bacteriophage R9.3
Orf order/strand	Predicted start stop site	GC [%]	Orf length [aa]	Predicted molecular mass [kDa]	pI	Description	Representative orf (% coverage/% nt identity
							JNU_P9 ( MN830258.1)	T25 (AP018361.1)	JNU_P10 (MN830259.1)	phi AT3 (AY605066.1)	BH1 ( MH983004.1)	Lc-Nu (AY131267.2)
1R	30-524	43.84	164	40.55	9.9	HNH endonuclease	-/-	-/-	-/-	100/87.37	-/-	100/87.95
2R	528-692	43.68	54	13.8	7.36	hypothetical protein	-/-	-/-	-/-	100/87.88	97/87.58	10/89.09
3R	694-1026	48.35	110	26.87	10.14	ribonucleoside-diphosphate reductase	93/83.65	-/-	-/-	90.82.24	-/-	81/79.85
4R	1013-2230	44.99	405	99.42	6.51	hypothetical protein	-/-	97/92.41	100/93.86	96/95.85	97/95.02	99/94.16
5R	2512-2940	44.76	142	35.09	9.29	DUF1492 domain-containing protein	53/97.99	57/96.13	100/96.5	58/92.06	57/99.19	99/97.66
6R	3019-3225	43.96	68	16.93	4.88	helix-turn-helix domain-containing protein /trancriptional regulator	-/-	-/-	-/-	-/-	-/-	96/92.46
7R	3303-3590	43.75	95	23.15	6.24	hypothetical protein	-/-	-/-	21/96.77	-/-	-/-	-/-
8R	3590-3982	43.51	130	30.96	4.12	YopX family protein	-/-	-/-	-/-	61/91.55	-/-	-/-
9R	3966-4175	43.81	69	16.56	5.84	hypothetical protein	-/-	-/-	-/-	-/-	-/-	-/-
10R	4217-4567	44.73	116	28.43	4.35	hypothetical protein	61/85.65	-/-	90/97.49	-/-	91/86.06	90/89.03
11R	4577-7516	44.56	979	243.08	4.9	phage tail protein	67/90.87	46/93.31	80/92.15	45/93.46	89/81.68	94/91.19
12R	7517-9454	44.07	645	159.51	4.68	phage tail family protein	100/88.26	80/93.67	59/81.49	80/94.61	60/82.80	100/89.86
13R	9455-14095	44.11	1546	377.86	10.23	tape measure protein	50/90.05	67/89.61	-/-	30/92.01	-/-	65/90.56
14R	14092-14247	42.95	51	12.48	4.59	hypothetical protein	100/92.31	100/94.87	-/-	100/96.79	-/-	100/96.79
15R	14300-14650	40.17	116	28.48	4.55	phage tail protein/tail assembly chaperone protein	100/90.88	100/91.17	-/-	100/92.31	-/-	100/94.30
16R	14813-15421	41.38	202	50.29	4.63	putative phage major tail protein	96/93.20	89.12	-/-	-/-	-/-	100/94.42
17R	15433-15804	44.09	123	30.65	3.9	DUF806 family protein / putative tail component / phage-related tail component	100/90.86	100/90.32	-/-	99/82.13	-/-	100/89.78
18R	15801-16220	48.1	139	33.66	5.6	head-tail connector protein	100.93.33	100/91.19	-/-	97/94.16	-/-	100/93.13
19R	16223-16564	45.32	113	28.47	9.94	phage head closure protein	93/92.21	93/84.16	-/-	100/90.67	-/-	100/90.09
20R	16557-16889	47.75	110	27.3	4.1	head-tail connector protein	-/-	-/-	-/-	95/78.12	-/-	100/93.99
21R	16962-18131	45.73	389	96.55	4.9	phage major capsid protein	-/-	-/-	-/-	97/84.59	-/-	100/94.27
22R	18131-18817	44.98	228	56.15	4.6	Clp protease	-/-	-/-	-/-	83/85.17	-/-	100/94.47
23R	18814-19965	43.32	383	95.72	4.53	phage portal protein	-/-	-/-	-/-	100/95.66	-/-	100/94.62
24R	19972-20145	40.8	57	14.28	6.4	hypothetical protein	-/-	-/-	-/-	-/-	-/-	100/98.85
25R	20145-22034	42.38	629	156.33	5.13	terminase large subunit	-/-	-/-	-/-	100/93.39	-/-	100/93.70
26R	22021-22488	42.95	155	38.25	5.31	terminase small subunit P27 family	-/-	-/-	-/-	100/98.29	-/-	100/95.94

## Sheet: Bacteriophage R10.1
Additional file 7. General features of putative ORFs of bacteriophages obtained from mitomycin C-induced cultures of selected L. casei strains.
Bacteriophage R10.1
Orf order/strand	Predicted start stop site	GC [%]	Orf length [aa]	Predicted molecular mass [kDa]	pI	Description	Representative orf (% coverage/% nt identity
							JNU_P10 (MN830259.1)	PLE3 (KU848186).1	iLp84 (KR905069.1)	iLp1308 ( KR905070.1)	CL2 (KR905067.1)	CL1 (KR905066.1)	T25 (AP018361.1)	JNU_P9 ( MN830258.1)	phi AT3 (AY605066.1)	BH1 ( MH983004.1)
1F	131-268	42.75	45	4.88	9.89	SMP-30/gluconolactonase/LRE family protein	100/97.10	100/97.10	-/-	-/-	-/-	-/-	-/-	-/-	-/-	-/-
2F	442-786	47.54	114	13.12	10.47	DnaD domain protein	48/99.4	100/96.81	100/97.10	-/-	-/-	-/-	-/-	-/-	-/-	-/-
3F	783-971	44.97	62	7.1	4.97	endonuclease	-/-	100/100	100/100	-/-	96/98.91	96/98.36	-/-	-/-	-/-	98/99.46
4R	913-1293	42.52	126	14.13	5.13	DUF2513 domain-containing protein	-/-	100/98.43	100/98.43	-/-	13/100	13/100	-/-	-/-	-/-	14/100
5F	1623-1838	41.2	71	7.84	4.63	helix-turn-helix transcriptional regulator	-/-	43/96.81	43/96.81	-/-	-/-	-/-	-/-	-/-	-/-	-/-
6F	1835-2284	47.11	149	16.73	10.87	hypothetical protein	-/-	100/93.56	100/93.56	-/-	24/91.89	24/91.89	-/-	-/-	100/77.58	-/-
7F	2331-2585	45.88	84	9.55	10.14	hypothetical protein	100/88.63	100/96.86	100/96.86	-/-	100/91.37	100/90.59	-/-	-/-	-/-	100/89.41
8F	2582-2947	43.17	121	14.4	7.68	endodeoxyribonuclease	99/97.25	99/98.08	99/98.08	-/-	100/96.45	99/96.99	-/-	-/-	-/-	100/96.99
9F	2960-3424	45.81	154	16.72	7.77	endonuclease	-/-	41/98.95	41/98.95	-/-	-/-	-/-	-/-	100/92.69	46/94.44	35/92.17
10F	3436-3621	43.55	61	7.21	5.68	hypothetical protein	-/-	-/-	-/-	-/-	-/-	-/-	96/92.74	88/92.68	100/90.86	-/-
11F	3618-4166	47.72	182	20.63	4.28	DUF1642 domain-containing protein	35/77.78	-/-	-/-	-/-	-/-	-/-	-/-	61/80.65	35/79.49	6/97.22
12F	4156-4332	46.89	58	6.54	3.93	hypothetical protein	-/-	-/-	-/-	-/-	-/-	-/-	-/-	-/-	-/-	100/89.83
13F	4387-4608	42.34	73	8.41	10.21	transcriptional regulator / helix-turn-helix domain-containing protein	-/-	-/-	-/-	-/-	-/-	-/-	-/-	-/-	-/-	100/95.05
14F	4817-5245	46.15	142	16.12	8.62	transcriptional regulator	-/-	-/-	-/-	-/-	-/-	-/-	-/-	-/-	-/-	-/-
15F	5601-6461	42.28	286	31.62	5.07	hypothetical protein	-/-	-/-	-/-	-/-	-/-	-/-	-/-	-/-	-/-	-/-
16F	7002-8150	56.39	382	43.71	6.12	hypothetical protein	15/90.06	100/90.69	100/90.69	-/-	14/92.31	14/91.72	-/-	96/91.37	14/88.82	14/92.9
17F	8143-8466	46.6	107	12.66	9.16	ribonucleoside-diphosphate reductase	-/-	100/97.84	100/97.84	-/-	96/82.75	-/-	77/81.35	94/76.62	-/-	94/89.87
18F	8503-8991	44.58	162	18.4	8.81	small subunit terminase [Lactobacillus phage CL2]	30/98.68	30/94.7	30/94.7	-/-	-/-	-/-	-/-	-/-	-/-	-/-
19F	8975-10228	45.45	417	48.45	8.6	terminase, large subunit	100/97.37	100/98.17	100/98.17	-/-	99/96	100/96.41	-/-	-/-	-/-	-/-
20F	10188-11660	46.44	490	54.34	4.35	phage portal protein	100/88.92	100/90.88	100/90.88	-/-	100/90.47	100/90.54	-/-	-/-	-/-	-/-
21F	11626-12618	46.12	330	37.52	6.18	minor capsid protein	98/95.52	100/95.77	100/95.77	-/-	99/92.48	99/92.48	-/-	-/-	-/-	-/-
22F	12743-13399	47.18	218	24.77	5.02	DUF4355 domain-containing protein	82/92.44	62/84.68	62/84.68	-/-	54/85.28	54/85.28	-/-	-/-	-/-	-/-
23F	13415-14428	48.22	337	35.69	4.24	capsid protein	-/-	-/-	-/-	-/-	-/-	-/-	-/-	-/-	-/-	-/-
24F	14656-15030	45.87	124	14.25	4.62	phage head-tail connector protein	79/90.48	100/93.87	100/93.87	-/-	100/90.67	100/90.67	-/-	-/-	-/-	-/-
25F	15035-15337	45.54	100	11.37	4.47	hypothetical protein	100/89.44	100/90.76	100/90.76	-/-	100/88.78	100/88.78	-/-	-/-	-/-	-/-
26F	15334-15699	43.72	121	13.5	10.93	phage tail protein / phage head-tail joining protein	100/89.62	100/90.71	100/90.71	-/-	100/84.47	100/84.47	-/-	-/-	-/-	-/-
27F	15700-16104	45.68	134	15.35	4.63	DUF3168 domain-containing protein	100/95.06	100/91.85	100/91.85	-/-	100/93.58	100/93.83	-/-	-/-	-/-	-/-
28F	16116-16718	48.26	200	21.74	4.01	phage tail tube protein	100/85.90	86/91.94	-/-	-/-	100/90.43	100/90.43	-/-	-/-	-/-	-/-
29F	16805-17137	41.44	110	11.9	5.85	tail assembly chaperone	100/77.06	100/74.93	100/74.93	-/-	100/96.7	100/96.7	-/-	-/-	-/-	-/-
30F	17242-17595	44.63	117	13.86	9.64	hypothetical protein	100/83.94	100/85.92	100/85.92	-/-	100/91.83	100/91.83	-/-	-/-	-/-	-/-
31F	17588-20677	46.99	1029	108	10.28	putative tape measure protein	100/88.84	5/91.72	5/91.72	-/-	99/85.78	99/85.84	-/-	-/-	-/-	-/-
32F	20678-22669	45.53	663	74.11	4.4	phage tail family protein	82/91.97	25/76.71	25/76.71	-/-	25/78.02	25/78.22	56/81.06	78/78.4	50/82.7	59/89.26
33F	22670-25105	45.07	811	88.84	4.78	phage tail protein	56/96.34	-/-	-/-	-/-	-/-	-/-	100/84.1	51/74.41	79/80.93	56/94.58
34F	25107-25397	47.77	96	10.66	4.02	hypothetical protein	-/-	-/-	-/-	-/-	-/-	-/-	84/97.96	-/-	70/92.16	-/-
35F	25502-25852	44.73	116	13.25	8.92	hypothetical protein	-/-	100/100	100/100	-/-	12/97.67	12/97.67	13/92	13/96	11/97.56	99/99.71
36F	25867-26280	50.72	137	14.43	4.56	phage holin	-/-	100/95.41	100/95.41	-/-	-/-	-/-	-/-	-/-	-/-	100/91.79
37F	26291-27472	48.82	393	42.98	9.15	LysM peptidoglycan-binding domain-containing protein / SH3 domain-containing protein	77/82.69	100/88.39	100/88.39	-/-	-/-	-/-	88/81.9	-/-	100/91.1	8/96.84
38R	27871-29055	41.27	394	44.99	9.94	site-specific integrase	100/98.23	100/98.9	100/98.9	-/-	-/-	-/-	76/98.56	-/-	-/-	-/-
39R	29145-29348	46.57	67	7.73	9.27	hypothetical protein	100/96.08	100/94.61	100/94.61	-/-	-/-	-/-	-/-	-/-	-/-	-/-
40R	29372-29797	43.9	141	16.06	6.77	pyridoxamine 5'-phosphate oxidase family protein	100/93.43	100/97.42	100/97.42	-/-	-/-	-/-	-/-	-/-	-/-	-/-
41F	29931-30164	44.02	77	8.69	6.24	hypothetical protein	-/-	-/-	-/-	-/-	-/-	-/-	-/-	-/-	-/-	-/-
42R	30135-30887	41.97	250	29	8.23	hypothetical protein	-/-	-/-	-/-	-/-	-/-	-/-	-/-	-/-	-/-	-/-
43R	31017-31622	38.12	201	22.15	9.54	DUF4352 domain-containing protein	32/89.39	-/-	100/96.86	-/-	-/-	-/-	-/-	-/-	-/-	-/-
44R	31681-32064	42.19	127	14.15	5.19	hypothetical protein	-/-	100/80.73	-/-	-/-	-/-	-/-	-/-	-/-	-/-	-/-
45R	32122-32259	34.78	45	5.33	10.69	hypothetical protein	-/-	-/-	-/-	-/-	-/-	-/-	-/-	-/-	-/-	-/-
46R	32290-32730	42.4	146	16.6	4.72	ImmA/IrrE family metallo-endopeptidase	-/-	-/-	-/-	-/-	-/-	-/-	-/-	-/-	-/-	-/-
47R	32749-33183	41.38	144	16.45	8.77	helix-turn-helix domain-containing protein / XRE family transcriptional regulator	-/-	-/-	-/-	-/-	-/-	-/-	-/-	-/-	-/-	-/-
48F	33319-33561	43.21	80	8.84	10.46	helix-turn-helix transcriptional regulator / Cro/Cl family transcriptional regulator	-/-	-/-	-/-	-/-	-/-	-/-	-/-	-/-	-/-	-/-
49F	33558-33728	47.37	56	5.83	5.59	hypothetical protein	-/-	-/-	-/-	-/-	-/-	-/-	-/-	-/-	-/-	-/-
50R	33725-34243	46.05	172	20.07	9.99	hypothetical protein	-/-	-/-	-/-	-/-	-/-	-/-	-/-	-/-	-/-	-/-
51F	34316-34438	46.34	40	4.45	5.7	hypothetical protein	-/-	-/-	-/-	-/-	-/-	-/-	-/-	-/-	-/-	-/-
52F	34574-35122	42.62	182	20.8	5.32	hypothetical protein	100/98.18	100/98.36	100/98.18	-/-	-/-	-/-	-/-	-/-	-/-	-/-
53F	35101-35331	48.48	76	8.88	11.15	helix-turn-helix domain-containing protein / DNA binding protein	93/86.98	93/89.77	93/89.3	-/-	-/-	-/-	-/-	-/-	-/-	-/-
54F	35335-35463	50.39	42	4.6	4.43	hypothetical protein	-/-	-/-	-/-	-/-	-/-	-/-	-/-	-/-	-/-	-/-
55F	35475-35693	44.75	72	8.37	10.14	hypothetical protein	-/-	-/-	-/-	-/-	-/-	-/-	-/-	-/-	-/-	-/-
56F	35695-35865	45.61	56	6.07	3.75	hypothetical protein	-/-	-/-	-/-	-/-	-/-	-/-	-/-	-/-	-/-	-/-
57F	35877-36752	47.83	291	32.49	6.17	recombinase RecT	-/-	-/-	-/-	-/-	-/-	-/-	-/-	-/-	-/-	-/-
58F	36835-37536	45.87	233	27.28	8.53	PD-(D/EXK nuclease-like domain-containing protein / putative exonuclease / prophage Lp1 protein 19	-/-	-/-	-/-	-/-	-/-	-/-	-/-	-/-	-/-	-/-

[truncated: 10 more sheets: Bacteriophage R18.1, Bacteriophage R23.1, Bacteriophage R23.9, Bacteriophage R24.1, Bacteriophage R24.2, Bacteriophage R26.1, Bacteriophage R26.9, Bacteriophage R26.14, Bacteriophage R29.1, Bacteriophage R26.26]
